# Supplementary material for: Computer-assisted lip diagnosis on traditional Chinese medicine using multi-class support vector machines
Source: BMC Complement Altern Med. 2012 Aug 16;12:127. doi: 10.1186/1472-6882-12-127 (PMC3522569; doi:10.1186/1472-6882-12-127)
Supplement: Additional file 2 — Lip Image Feature Data. [file 1472-6882-12-127-S2.xls]

## Sheet: Sheet1
group	H	HV	S	SV	I	IV	R	RV	G	GV	B	BV	YQ	YQV	YI	Y_IV	Q	QV	YC	YCV	Cb	CbV	Cr	CrV	y1	y2	y3	y4	y5	y6	y7	y8	y9	y10	y11	y12	y13	x1	x2	x3	x4	x5	x6	x7	x8	x9	x10	x11	x12
1	1.83146	1.83101	1.83034	1.8288	1.82858	1.82882	-0.0650614	-0.778084	0.724216	-1.0113	0.768117	-0.854595	1.82905	1.8288	1.8284	1.82881	1.82875	1.82881	0.455565	-0.728366	1.22158	1.74248	0.106234	0.747314	1.83451	0.451198	1.83385	-1.64888	1.83387	1.15679	1.46881	1.82384	1.82163	0.733034	1.82752	1.82545	1.83329	1.83294	1.82916	1.8288	1.82881	1.83389	1.83025	1.82888	1.82874	1.82879	1.82881	1.83312	1.83185
1	1.0193	0.992547	0.998375	0.99302	0.998913	0.992918	0.655346	-1.10862	0.473235	-0.664893	0.813599	-0.96973	0.995382	0.99294	0.995622	0.992995	0.994627	0.992993	0.644657	-0.92652	1.30825	0.986828	0.886298	0.870542	1.0001	-0.0459747	0.999276	-0.822923	1.00061	1.14194	0.879615	0.980053	0.972124	0.173816	0.98727	0.988303	0.998928	0.997618	0.993172	0.993097	0.993012	0.997059	0.993662	0.992924	0.993494	0.993077	0.99299	0.993453	0.994086
1	0.743867	0.748479	0.747751	0.748576	0.749773	0.748546	0.123336	-0.402789	0.576398	-0.325585	0.56248	-0.277353	0.750012	0.748547	0.748386	0.748559	0.748447	0.748552	0.392191	-0.309813	0.321077	0.685844	-0.0388057	0.560566	0.746582	0.0518519	0.749856	-0.705585	0.74829	0.50014	0.772469	0.770475	0.775441	0.17234	0.755976	0.747836	0.75	0.749473	0.748641	0.748635	0.748569	0.749246	0.748893	0.748553	0.748926	0.74861	0.748555	0.74829	0.749184
1	1.3993	1.3963	1.3978	1.39291	1.39911	1.39296	0.674829	-0.394568	0.700301	-0.914506	0.789375	-0.418051	1.39557	1.39293	1.39587	1.39294	1.39415	1.39294	0.747101	-0.561752	0.894323	1.4716	0.693494	0.622808	1.39891	0.0477561	1.39803	-1.3367	1.40048	1.00921	1.2572	1.38413	1.36956	0.324228	1.37683	1.38627	1.39792	1.39709	1.39319	1.39299	1.39295	1.39792	1.39396	1.39296	1.39317	1.39295	1.39294	1.39686	1.39507
1	0.0651011	0.0462004	0.0465423	0.0459511	0.0487397	0.0459451	0.316727	-0.13912	0.0831557	0.483378	0.326812	0.614179	0.0471612	0.045998	0.0470279	0.045946	0.0468427	0.0459507	0.199709	0.49879	0.0902422	-0.0200707	0.19823	-0.542666	0.0434467	-0.250514	0.0460497	-0.178171	0.0430511	0.224627	0.284208	0.0690768	0.0870829	-0.346857	0.0640915	0.0479837	0.0461374	0.0461819	0.0460764	0.0459614	0.0459586	0.0466305	0.0464884	0.0460196	0.0459585	0.0459607	0.0459595	0.0471799	0.0471957
1	1.98074	1.97698	1.97527	1.9741	1.97679	1.97405	0.271735	-0.791739	1.07972	0.45272	1.16139	0.402968	1.97626	1.97412	1.97444	1.97403	1.97433	1.97404	0.789441	0.391769	1.04811	2.00179	0.140253	0.94472	1.97915	0.555581	1.97842	-2.11881	1.97816	1.15057	1.71754	1.97163	1.97085	0.842333	1.97414	1.97119	1.97789	1.97773	1.97433	1.97401	1.97403	1.97883	1.97527	1.9741	1.97387	1.974	1.97404	1.97857	1.9767
1	-1.42888	-1.4225	-1.42057	-1.42443	-1.42083	-1.42446	0.440734	0.210959	-0.390231	-0.0731437	-0.464386	0.229291	-1.42299	-1.42447	-1.42252	-1.42441	-1.42391	-1.42442	-0.0180403	-0.230329	0.303862	-1.37908	0.871961	-0.539122	-1.42661	1.03442	-1.42114	1.40041	-1.42589	-0.082537	-1.51019	-1.37936	-1.35455	0.689018	-1.39934	-1.42414	-1.42107	-1.42203	-1.42406	-1.42419	-1.42437	-1.42258	-1.423	-1.42437	-1.42343	-1.42423	-1.42441	-1.42465	-1.42166
1	-1.302	-1.29545	-1.29708	-1.29668	-1.29683	-1.29665	0.00734607	0.643192	-0.397067	0.507468	-0.430705	1.17516	-1.29651	-1.29663	-1.29691	-1.29667	-1.29682	-1.29666	-0.23377	0.736777	-0.106707	-1.3194	0.200548	-1.57065	-1.29859	2.57525	-1.29684	1.06793	-1.30346	-0.302495	-1.10155	-1.27192	-1.22707	1.64737	-1.24941	-1.29007	-1.2969	-1.29697	-1.29686	-1.29656	-1.29662	-1.29796	-1.29763	-1.29678	-1.29621	-1.29647	-1.29665	-1.29927	-1.2991
1	-1.29417	-1.28869	-1.28935	-1.29085	-1.28862	-1.29103	0.282649	-1.07535	-0.189181	0.338976	-0.200927	0.813416	-1.28925	-1.29089	-1.29032	-1.29088	-1.2907	-1.29086	0.0355655	-0.0927795	0.49273	-1.17087	0.655779	-1.75032	-1.2909	1.92517	-1.28765	1.30535	-1.29359	-0.155859	-1.38018	-1.2656	-1.22743	1.22241	-1.24632	-1.28689	-1.28777	-1.28786	-1.29043	-1.2908	-1.29087	-1.28653	-1.28901	-1.2907	-1.29062	-1.29089	-1.29086	-1.28605	-1.28668
1	0.114517	0.1145	0.110611	0.112746	0.110407	0.112751	-0.26948	0.00680043	-0.136072	0.176618	-0.0650839	0.328016	0.111467	0.11277	0.111767	0.112739	0.112556	0.11274	-0.210496	0.280045	-0.381505	0.22869	-0.42646	-0.363292	0.107901	1.82375	0.109889	-0.179108	0.105961	-0.154918	0.289572	0.133957	0.159236	1.54266	0.139815	0.118154	0.110057	0.110963	0.112924	0.112767	0.112745	0.111929	0.113626	0.112903	0.11283	0.112721	0.112749	0.1145	0.115083
1	1.39034	1.3957	1.40284	1.3988	1.40062	1.3987	0.175388	-1.73229	0.408939	-0.810601	0.270511	-1.14583	1.39898	1.39876	1.40038	1.39881	1.39909	1.39882	0.334988	-1.11111	0.445263	1.39092	0.236977	0.524414	1.40271	0.241477	1.40175	-1.06695	1.40222	0.690517	1.07783	1.38747	1.38367	0.472033	1.39676	1.39717	1.4014	1.40128	1.39909	1.39883	1.39882	1.40201	1.39997	1.39889	1.39886	1.39883	1.39882	1.40171	1.40138
1	-1.20462	-1.19627	-1.19928	-1.19552	-1.19253	-1.19515	0.362177	3.57974	0.539299	2.69899	0.371272	3.65957	-1.1913	-1.19522	-1.19633	-1.19549	-1.19618	-1.19547	0.415103	3.61848	-0.262903	-0.978295	0.0110722	-1.16844	-1.19817	0.150693	-1.19613	0.0620431	-1.19874	0.20368	-0.0672427	-1.15749	-1.14264	-0.116605	-1.18384	-1.19508	-1.19592	-1.19548	-1.19558	-1.19534	-1.19546	-1.19415	-1.19585	-1.19547	-1.19485	-1.19541	-1.19548	-1.19192	-1.19606
1	0.626299	0.63331	0.63394	0.636928	0.630827	0.636851	-0.707355	-0.757537	-0.216508	-0.220715	-0.337589	-0.0895232	0.633464	0.636902	0.634802	0.636887	0.635928	0.636895	-0.46966	-0.192413	-0.749607	0.661665	-0.919336	-0.359113	0.633347	0.228623	0.632227	-0.458205	0.631275	-0.451495	0.5626	0.633076	0.636161	0.289501	0.639471	0.640566	0.632337	0.633072	0.636604	0.63692	0.636915	0.632411	0.635622	0.636858	0.636991	0.636959	0.636903	0.633558	0.634083
1	0.180248	0.189841	0.197769	0.196951	0.196664	0.197038	-0.0426041	0.263855	0.12889	-0.169058	-0.0614073	-0.343896	0.197003	0.197017	0.196928	0.196991	0.196573	0.196989	0.0520007	0.156513	0.109261	0.257225	0.0329637	-0.568126	0.196957	-0.453905	0.198154	-0.190902	0.198367	0.342048	0.303791	0.201147	0.196404	-0.367332	0.194822	0.195423	0.198205	0.198539	0.197306	0.197116	0.197033	0.200745	0.198413	0.197182	0.197537	0.197125	0.197012	0.203542	0.200469
1	1.37691	1.38006	1.3789	1.38059	1.37911	1.38065	-0.195316	0.234108	0.499155	0.575426	0.473745	0.692449	1.38016	1.38066	1.37972	1.38056	1.38021	1.38056	0.191643	0.83196	-0.117241	1.33732	-0.535649	0.645308	1.3817	0.298929	1.37907	-1.59446	1.37947	0.290568	1.40574	1.36579	1.36449	0.494702	1.37887	1.38208	1.37894	1.37942	1.38045	1.38073	1.3806	1.37945	1.38011	1.38055	1.38135	1.3807	1.38057	1.38007	1.37964
1	-0.405278	-0.396976	-0.395291	-0.395372	-0.396173	-0.395371	-0.0811384	0.340111	-0.294565	0.222694	-0.395966	0.00913125	-0.396227	-0.395383	-0.395241	-0.395377	-0.395539	-0.395393	-0.228459	0.19423	-0.433111	-0.250747	-0.0800479	-0.0522009	-0.396153	-0.11863	-0.396966	0.360561	-0.397446	-0.226532	-0.262336	-0.400595	-0.394773	-0.237448	-0.389119	-0.39293	-0.396991	-0.396795	-0.395432	-0.395325	-0.395409	-0.39743	-0.395559	-0.395402	-0.395101	-0.395524	-0.395397	-0.397828	-0.395727
1	0.197494	0.206071	0.211226	0.211045	0.205626	0.21113	-0.632003	-0.00261892	-0.499316	-0.621019	-0.743317	-1.24828	0.207319	0.211083	0.209946	0.211124	0.210226	0.211119	-0.591603	-0.540236	-0.626844	0.30722	-0.553763	0.114326	0.212257	-0.207215	0.208148	0.0502971	0.210213	-0.387846	0.0803693	0.177989	0.165287	-0.100476	0.198171	0.212459	0.208068	0.209141	0.211263	0.21132	0.211173	0.210154	0.211876	0.211275	0.212049	0.211321	0.211137	0.212745	0.213289
1	-0.0111853	-0.00141695	0.00368767	0.00485316	-0.00166359	0.0048317	-0.744159	-0.188498	-0.730803	-0.0340668	-0.922018	0.00842884	0.000214876	0.00486078	0.00345445	0.00483164	0.0039974	0.00484284	-0.795682	0.116507	-1.13276	-0.0543358	-0.816025	-0.875985	0.00286546	-0.0106611	-0.000911402	0.130463	0.000189861	-0.77394	-0.0100102	-0.0204169	-0.0258565	-0.00870048	-0.00173853	0.00869401	-0.000877026	0.000680928	0.00468191	0.00481598	0.00486715	0.00151778	0.00425753	0.00492759	0.00472809	0.00493761	0.0048571	0.00517733	0.00400455
1	-1.79393	-1.804	-1.8033	-1.80691	-1.80802	-1.80702	-0.0865151	-0.142859	-1.21232	-0.230331	-1.06125	0.0110399	-1.80919	-1.807	-1.80614	-1.80692	-1.80629	-1.80693	-0.700789	-0.462832	0.122322	-1.78533	0.598915	-1.18491	-1.81025	0.317446	-1.80576	1.98207	-1.8088	-0.704619	-2.30819	-1.76576	-1.75278	0.0440142	-1.7997	-1.80733	-1.80572	-1.80593	-1.80686	-1.80671	-1.80683	-1.80556	-1.8067	-1.80689	-1.80597	-1.80647	-1.80689	-1.80528	-1.80666
1	0.782479	0.790348	0.79612	0.798421	0.789882	0.798488	-0.996001	-0.0342784	-0.467554	-0.189732	-0.727437	-0.81615	0.793106	0.798473	0.796005	0.798447	0.797084	0.798447	-0.75596	0.00717518	-1.09462	0.86013	-1.17416	-0.0329203	0.797761	0.266491	0.792262	-0.613139	0.793232	-0.710471	0.695238	0.760986	0.756152	0.354508	0.793136	0.803665	0.79211	0.793473	0.798033	0.79847	0.798447	0.792773	0.796691	0.798394	0.798514	0.798403	0.798452	0.794292	0.794709
1	-2.04685	-2.07494	-2.07353	-2.07289	-2.06894	-2.07281	0.504846	2.54282	-0.348428	2.97615	0.00737578	3.23581	-2.07022	-2.07277	-2.07231	-2.07298	-2.07202	-2.07299	0.0330195	3.20907	0.154156	-2.12151	0.618423	-1.53359	-2.07405	1.66798	-2.07246	1.10767	-2.07946	-0.251142	-1.23342	-2.0386	-1.98442	0.390949	-2.0198	-2.06666	-2.07248	-2.07204	-2.07295	-2.07314	-2.07305	-2.07094	-2.07281	-2.07295	-2.07376	-2.07327	-2.07299	-2.06971	-2.07247
1	1.16232	1.16645	1.16653	1.1671	1.16575	1.16713	-0.18187	-0.439371	0.482995	-0.683317	0.441979	-0.247074	1.16694	1.16712	1.16618	1.16711	1.1667	1.16712	0.218395	-0.373121	0.451503	1.11391	-0.219605	0.227001	1.16827	1.3309	1.1685	-1.08946	1.16687	0.595683	1.07912	1.16721	1.1769	1.45157	1.18112	1.169	1.1683	1.16828	1.16714	1.16709	1.16712	1.16842	1.16715	1.16711	1.16695	1.16714	1.16712	1.16795	1.16708
1	0.961954	0.966464	0.967123	0.967456	0.966673	0.967377	-0.110434	-1.20751	0.33177	-0.303416	0.247346	-0.506119	0.967144	0.967445	0.967169	0.967446	0.96718	0.967458	0.132144	-0.485253	-0.106968	1.09886	-0.317245	-0.0419922	0.963638	0.75769	0.966634	-0.786045	0.96444	0.208887	0.848054	0.988032	0.997741	0.881389	0.97839	0.968955	0.966827	0.967231	0.96775	0.967591	0.967498	0.968446	0.968794	0.967629	0.968067	0.967612	0.967472	0.970574	0.970732
1	0.982089	0.987301	0.989946	0.988745	0.986225	0.988785	-0.313815	-0.469754	0.19993	-1.15737	0.0996985	-1.29242	0.987442	0.988737	0.987881	0.98879	0.988265	0.988786	0.0171522	-0.95406	0.693657	1.088	-0.0375832	0.500098	0.992199	0.0142396	0.991803	-0.716084	0.99316	0.686073	0.792525	0.978767	0.967995	0.233103	0.979984	0.985386	0.991682	0.991777	0.989195	0.988735	0.988775	0.994045	0.990626	0.988967	0.988529	0.988738	0.988788	0.996041	0.993178
1	-0.107679	-0.0999081	-0.0999119	-0.0974983	-0.0987012	-0.0974538	-0.127479	1.10198	0.0873942	1.82867	-0.0625723	1.41445	-0.0975598	-0.0974279	-0.0983665	-0.0975597	-0.0981705	-0.0975662	-0.052757	1.79701	-0.634645	0.0511078	-0.426786	0.124833	-0.0971029	1.56593	-0.100722	-0.410582	-0.100708	-0.143386	0.466396	-0.117615	-0.111714	1.39467	-0.0882081	-0.0932487	-0.10069	-0.100205	-0.0982086	-0.0974149	-0.0975435	-0.101147	-0.100367	-0.0977909	-0.0968771	-0.0974786	-0.0975719	-0.10094	-0.10389
1	0.778488	0.783189	0.782748	0.784181	0.778556	0.784132	-0.658913	-0.789521	-0.382453	-0.557475	-0.425007	-0.902655	0.780151	0.784147	0.782872	0.784178	0.783663	0.784176	-0.531879	-0.640765	-0.729507	0.773808	-0.801385	0.31093	0.781825	0.196977	0.779647	-0.488243	0.780349	-0.467096	0.596552	0.768869	0.763932	0.345746	0.777439	0.786813	0.77973	0.780606	0.784189	0.784113	0.784174	0.780317	0.784309	0.784258	0.783883	0.784173	0.784179	0.781659	0.784773
1	0.783237	0.786619	0.785989	0.786509	0.783214	0.786625	-0.39062	0.937604	-0.203724	0.260677	-0.217059	0.727394	0.783805	0.78657	0.786002	0.786487	0.786314	0.786484	-0.305894	0.820193	-0.554867	0.803635	-0.557352	0.299005	0.789039	0.030525	0.783126	-0.984529	0.786176	-0.137214	0.971825	0.744982	0.728244	0.222503	0.768117	0.787351	0.783027	0.783848	0.786137	0.786553	0.786487	0.783661	0.785018	0.786414	0.786776	0.786461	0.786485	0.784704	0.783366
1	-0.257759	-0.268076	-0.269206	-0.270202	-0.267415	-0.270156	0.323077	0.477738	-0.044178	1.0377	0.128791	0.912305	-0.269087	-0.270121	-0.268972	-0.270203	-0.269402	-0.270193	0.118472	1.00626	-0.0641523	-0.254453	0.236437	-0.408035	-0.271831	0.82598	-0.270509	-0.0377243	-0.267287	0.144752	0.132759	-0.258736	-0.274766	0.967984	-0.289933	-0.273899	-0.270193	-0.270467	-0.270729	-0.270241	-0.270205	-0.270642	-0.272555	-0.270417	-0.270385	-0.270251	-0.270202	-0.270347	-0.275615
1	-0.472892	-0.462882	-0.458458	-0.458569	-0.458946	-0.458427	-0.0380358	1.14656	-0.0857865	-0.31664	-0.312907	0.43862	-0.458512	-0.458519	-0.45865	-0.458525	-0.459049	-0.45853	-0.0944533	0.240099	-0.297133	-0.381292	-0.0241601	-0.286638	-0.455677	-0.538532	-0.459034	0.348453	-0.45751	-0.108759	-0.258782	-0.483994	-0.49101	-0.572809	-0.463499	-0.458086	-0.459148	-0.45922	-0.458682	-0.458602	-0.458551	-0.460134	-0.459215	-0.45861	-0.458874	-0.458621	-0.458533	-0.461408	-0.460141
1	-0.0106557	-0.00117665	0.00298128	0.00462366	-0.00153553	0.00464935	-0.709021	-0.214453	-0.448631	-1.04617	-0.66023	-0.852288	0.00111148	0.00461464	0.00265307	0.00466238	0.00353896	0.00466186	-0.593104	-0.733118	-0.514932	0.142278	-0.623198	-0.684245	0.0011762	0.953569	0.00175087	0.287518	-0.000738697	-0.404485	-0.162665	0.00923619	0.022505	0.811022	0.02002	0.00907358	0.00177925	0.00292379	0.00468764	0.00479637	0.00470521	0.00446257	0.00485311	0.00478917	0.00522662	0.00478467	0.00468102	0.00801416	0.00548228
1	1.03868	1.02183	1.02065	1.02025	1.02015	1.02011	-0.0232421	-0.947972	0.43488	0.197903	0.681063	0.568028	1.02056	1.02019	1.01956	1.02016	1.02046	1.02016	0.306846	0.0243941	1.05515	0.962451	0.131965	0.423457	1.02402	1.39017	1.02379	-1.08955	1.02307	0.919804	1.07206	1.01535	1.01795	1.53472	1.03037	1.01976	1.02352	1.02334	1.02038	1.02011	1.02016	1.02437	1.02109	1.02021	1.01992	1.02017	1.02016	1.02415	1.02223
1	-0.177051	-0.171273	-0.170204	-0.171979	-0.164476	-0.171835	0.85651	1.1036	0.830628	0.302733	0.704775	0.505208	-0.166641	-0.171913	-0.169953	-0.171921	-0.171551	-0.171934	0.850595	0.441874	0.539031	-0.161698	0.734449	0.94792	-0.171181	0.993706	-0.167788	-0.180583	-0.169716	0.760126	0.272013	-0.14725	-0.13443	0.904312	-0.152419	-0.172952	-0.167639	-0.168953	-0.171937	-0.171934	-0.171942	-0.169924	-0.172027	-0.172062	-0.171899	-0.171945	-0.171948	-0.173173	-0.172525
1	0.183582	0.184033	0.18062	0.182079	0.17861	0.18199	-0.402952	-1.15394	-0.148513	-0.590215	-0.115343	-0.681587	0.18033	0.182049	0.18061	0.182086	0.181656	0.1821	-0.251166	-0.759366	0.0601847	0.184348	-0.314289	-0.636546	0.18127	-0.142055	0.181498	0.122148	0.180213	-0.0667673	0.0144745	0.178985	0.18701	-0.191628	0.192759	0.184771	0.181383	0.182083	0.182514	0.182013	0.182074	0.183526	0.184029	0.182326	0.181672	0.181967	0.1821	0.185696	0.186945
1	0.591892	0.598928	0.60291	0.60228	0.599736	0.602305	-0.308818	-0.487054	-0.112955	-1.06805	-0.299693	-1.54368	0.600301	0.602256	0.602057	0.602342	0.601859	0.602328	-0.219092	-1.09685	-0.371609	0.775136	-0.347246	0.703475	0.601841	0.324799	0.600688	-0.264975	0.599644	-0.0898251	0.395333	0.58933	0.598907	0.305849	0.613552	0.606664	0.600445	0.601016	0.602261	0.602329	0.602315	0.600844	0.602044	0.602334	0.602314	0.602255	0.602326	0.601217	0.601696
1	-0.185386	-0.177141	-0.173893	-0.175268	-0.171907	-0.175333	0.380333	-1.1273	0.559147	-0.708394	0.391156	-0.404273	-0.172123	-0.175267	-0.174823	-0.175231	-0.175455	-0.175214	0.508955	-0.745388	0.832358	-0.0550876	0.571086	-1.29479	-0.174865	-0.321747	-0.170076	0.38023	-0.172724	0.607298	-0.261682	-0.148427	-0.137716	-0.372994	-0.158279	-0.176997	-0.17011	-0.170903	-0.174724	-0.175278	-0.175234	-0.169662	-0.17315	-0.175071	-0.175541	-0.175338	-0.17521	-0.170082	-0.170696
1	1.263	1.26421	1.26384	1.26429	1.25493	1.26414	-1.0888	-1.4065	-0.908715	-1.22486	-0.895134	-1.34241	1.25668	1.26414	1.26272	1.26424	1.26379	1.26423	-1.02295	-1.45405	-1.16471	1.3078	-1.1873	1.17596	1.25999	0.772109	1.25692	-0.730096	1.25888	-0.966546	0.81618	1.24193	1.22894	1.02661	1.24676	1.26721	1.25711	1.25804	1.26394	1.26426	1.26424	1.2562	1.26302	1.26419	1.26441	1.26432	1.26423	1.25651	1.26166
1	-1.27997	-1.27042	-1.269	-1.26905	-1.26948	-1.26886	-0.0230937	2.22612	-0.539726	0.301201	-0.675614	0.783086	-1.26957	-1.26901	-1.26883	-1.269	-1.26924	-1.26903	-0.357711	0.673438	-0.626455	-1.20826	0.0430028	0.719349	-1.27134	0.95421	-1.27117	0.944822	-1.27537	-0.494844	-0.966539	-1.25568	-1.22266	0.308027	-1.23894	-1.26296	-1.27122	-1.27144	-1.26947	-1.26915	-1.26906	-1.27402	-1.27103	-1.26927	-1.26957	-1.26909	-1.26904	-1.27666	-1.27387
1	0.887191	0.886844	0.884851	0.884752	0.885895	0.884559	0.120609	-1.4718	0.415502	0.171101	0.469995	-0.545825	0.885434	0.884656	0.885021	0.884684	0.884904	0.884676	0.303234	-0.496793	0.228307	0.813566	-0.0283746	0.946216	0.881062	0.0907552	0.885455	-0.742094	0.882946	0.454063	0.810492	0.91368	0.923199	0.202009	0.89646	0.884908	0.88562	0.885673	0.884909	0.884852	0.884724	0.886981	0.885738	0.884794	0.885515	0.884882	0.884686	0.888559	0.887217
1	-1.14604	-1.18276	-1.17427	-1.1781	-1.17228	-1.17814	0.692988	0.370597	-0.323912	0.538598	0.152904	0.55737	-1.17579	-1.17813	-1.1757	-1.17812	-1.17627	-1.17813	0.172913	0.35795	0.646498	-1.20835	0.98487	-0.493903	-1.17949	1.50672	-1.17503	0.971936	-1.18112	0.100568	-0.976268	-1.14026	-1.10352	0.939672	-1.13729	-1.17515	-1.175	-1.1751	-1.17762	-1.17815	-1.17815	-1.17349	-1.17589	-1.17794	-1.17824	-1.17826	-1.17813	-1.17259	-1.17295
1	0.674912	0.674112	0.672248	0.673533	0.663679	0.673332	-1.13464	-1.77192	-1.07856	-1.17258	-1.02728	-1.43729	0.665946	0.673385	0.671492	0.673484	0.672961	0.673486	-1.14045	-1.52109	-1.16739	0.632072	-1.15609	0.150999	0.669198	2.23946	0.665952	-0.0885361	0.666718	-1.06961	0.239526	0.647783	0.644905	2.35948	0.668272	0.679456	0.666052	0.66717	0.673018	0.673475	0.673483	0.665372	0.671458	0.673373	0.673408	0.673469	0.673487	0.666203	0.66899
1	-0.483995	-0.477976	-0.475157	-0.478625	-0.474357	-0.478493	0.493453	1.11368	-0.086793	-0.224156	-0.207663	-0.0968273	-0.477104	-0.478601	-0.476134	-0.478565	-0.477975	-0.478582	0.151167	-0.0148369	-0.163519	-0.382602	0.535358	0.685767	-0.476165	-1.21048	-0.47748	0.380423	-0.472414	0.0139124	-0.290613	-0.494536	-0.52172	-1.10011	-0.508736	-0.484053	-0.477422	-0.477387	-0.47822	-0.478619	-0.478606	-0.476194	-0.476885	-0.478423	-0.478722	-0.478675	-0.478591	-0.475194	-0.47442
1	1.14104	1.14141	1.13965	1.1402	1.13899	1.14023	-0.161328	-0.206656	0.142891	-0.0562619	0.176462	-0.566184	1.13894	1.14022	1.14022	1.1402	1.14029	1.1402	-0.00150567	-0.06097	-0.384886	1.10344	-0.458446	0.909322	1.13721	0.166411	1.13768	-1.08371	1.1375	0.0179932	1.07107	1.14501	1.14325	0.365835	1.13672	1.14098	1.13787	1.13816	1.14014	1.14021	1.1402	1.13788	1.13998	1.14021	1.14028	1.1402	1.1402	1.13851	1.13976
1	0.187034	0.189444	0.187174	0.188716	0.182895	0.188757	-0.67338	-0.0737866	-0.677616	-0.712427	-0.654267	-0.327778	0.184393	0.188726	0.187446	0.188751	0.188381	0.18875	-0.710359	-0.433849	-0.872451	0.30438	-0.751763	-0.269122	0.18631	0.999793	0.183434	0.00591713	0.182019	-0.661596	0.12186	0.168475	0.180974	0.780127	0.202768	0.195873	0.1833	0.184476	0.188281	0.188767	0.188735	0.183754	0.186725	0.188657	0.188792	0.188653	0.188751	0.184934	0.184294
1	-2.09102	-2.07813	-2.07046	-2.07582	-2.06568	-2.0757	1.20269	2.09243	0.114729	1.61087	-0.162589	1.82161	-2.06997	-2.07575	-2.07191	-2.07581	-2.07506	-2.07582	0.576929	1.63989	0.329982	-2.03724	1.4772	-0.387968	-2.07413	-0.797001	-2.07031	1.44761	-2.0746	0.0999064	-1.63256	-2.03834	-2.01168	-1.2877	-2.04877	-2.07668	-2.07039	-2.07197	-2.07567	-2.07581	-2.07584	-2.07318	-2.07533	-2.07594	-2.07576	-2.07592	-2.07584	-2.07709	-2.07536
1	-1.53988	-1.52921	-1.52336	-1.52824	-1.52167	-1.5282	0.775848	0.409594	0.0188166	-0.608741	-0.220071	0.541348	-1.5244	-1.52823	-1.52561	-1.52819	-1.52779	-1.52818	0.358921	-0.28126	0.584615	-1.45705	1.20015	-1.55118	-1.52631	-0.767917	-1.52239	1.51684	-1.51858	0.000792787	-1.66738	-1.50752	-1.52977	-0.781847	-1.55003	-1.53651	-1.52235	-1.52311	-1.5277	-1.52808	-1.52816	-1.5211	-1.5261	-1.52803	-1.52773	-1.52815	-1.52817	-1.52075	-1.52342
1	1.2404	1.24037	1.23736	1.24015	1.23328	1.23999	-0.801191	-1.32701	-0.373253	-0.253063	-0.331127	-0.372304	1.23521	1.24005	1.23839	1.24008	1.23961	1.24007	-0.600805	-0.65104	-1.07094	1.21665	-1.16899	1.13466	1.23292	2.42158	1.23297	-0.995966	1.23065	-0.769303	1.01691	1.2459	1.26013	2.4745	1.25296	1.24728	1.23321	1.23405	1.23961	1.24014	1.2401	1.23212	1.23806	1.23992	1.24039	1.24022	1.24007	1.23278	1.23559
1	-0.228155	-0.221174	-0.216771	-0.220917	-0.218254	-0.220952	0.30237	-0.755028	-0.200869	-1.02997	-0.297629	-1.685	-0.220571	-0.220973	-0.218798	-0.220844	-0.220324	-0.220859	0.0253786	-1.3694	0.114142	-0.114644	0.534128	0.397711	-0.221715	-0.774623	-0.218768	0.599256	-0.219915	0.0950973	-0.498133	-0.211657	-0.207143	-0.804434	-0.213805	-0.221018	-0.218843	-0.218386	-0.220428	-0.220622	-0.220799	-0.215478	-0.218858	-0.220622	-0.219778	-0.220642	-0.220839	-0.212074	-0.215912
1	1.42249	1.42571	1.4268	1.42626	1.42322	1.42608	-0.370979	-1.81608	0.116426	-0.508877	0.0679648	-0.743642	1.42393	1.42617	1.42568	1.4262	1.42594	1.4262	-0.0861165	-0.854347	-0.00135632	1.44543	-0.423983	0.437377	1.42745	0.496164	1.42549	-1.10167	1.42622	0.146006	1.10216	1.41139	1.40609	0.737907	1.42042	1.4264	1.42536	1.42451	1.42574	1.42619	1.42619	1.42103	1.42405	1.42604	1.4261	1.42614	1.42621	1.41653	1.42096
1	1.69142	1.69392	1.69332	1.69454	1.68742	1.69446	-0.846099	-1.29323	-0.199776	-1.17948	-0.183848	-1.11572	1.68959	1.69447	1.69267	1.69451	1.69394	1.69451	-0.480462	-1.14134	-0.338993	1.60566	-0.93358	0.848885	1.69323	1.08293	1.69103	-1.28066	1.69149	-0.262975	1.23454	1.67974	1.67539	1.36146	1.6877	1.69669	1.69097	1.69116	1.69419	1.69452	1.69451	1.68907	1.69305	1.69439	1.69451	1.69449	1.69452	1.68764	1.69107
1	0.35452	0.356502	0.355916	0.355598	0.353655	0.355757	-0.233095	1.03547	-0.434109	-0.361672	-0.428801	0.161998	0.353069	0.355652	0.356113	0.355638	0.355843	0.355633	-0.384497	0.176269	-0.895623	0.338696	-0.443191	0.550238	0.355203	-0.0199471	0.35114	-0.417078	0.352133	-0.389353	0.504493	0.329444	0.324491	0.0495878	0.349488	0.358706	0.351163	0.352011	0.355373	0.355667	0.355628	0.351446	0.354556	0.355601	0.355787	0.355606	0.355629	0.352482	0.353349
1	1.61277	1.60684	1.60649	1.60499	1.60376	1.60495	-0.174787	-1.08408	0.0391573	-1.08641	0.144793	-1.19269	1.60282	1.60494	1.60568	1.605	1.60549	1.605	-0.0440778	-1.13168	-0.195332	1.6131	-0.352396	1.21904	1.60257	1.29471	1.60321	-1.28583	1.60407	0.0697011	1.2353	1.60883	1.60282	1.5908	1.59609	1.60444	1.60345	1.60339	1.60494	1.60497	1.60499	1.60256	1.60474	1.60496	1.60487	1.60496	1.60499	1.60217	1.60435
1	0.14199	0.141069	0.140088	0.139101	0.138039	0.139092	-0.123196	-0.05711	-0.370116	-0.827658	-0.333682	-0.500009	0.137319	0.139036	0.139654	0.139109	0.139391	0.139095	-0.276732	-0.757857	-0.4433	0.312548	-0.15439	0.647242	0.137677	1.40511	0.136809	0.011823	0.134795	-0.213452	0.116387	0.131429	0.147011	1.21458	0.157959	0.144485	0.136714	0.137039	0.138911	0.139014	0.139068	0.135847	0.138275	0.139023	0.138725	0.13899	0.139086	0.135034	0.137142
1	0.858394	0.862792	0.863478	0.863545	0.8623	0.863644	-0.163789	0.273002	0.0735438	-0.55259	0.0079854	-0.831097	0.862341	0.863561	0.863619	0.863592	0.863465	0.863582	-0.0501766	-0.419469	-0.434458	0.882531	-0.396413	1.30821	0.861843	0.31463	0.861254	-0.774622	0.860733	-0.0100062	0.828433	0.859427	0.863425	0.423124	0.867174	0.866175	0.861295	0.861864	0.863716	0.863534	0.863558	0.862024	0.864262	0.863674	0.863393	0.863502	0.863572	0.863091	0.865368
1	2.02412	2.02626	2.02565	2.02759	2.02145	2.02745	-0.739102	-1.85377	-0.00601604	-0.968317	-0.0412166	-1.20241	2.02316	2.0275	2.02615	2.02755	2.02702	2.02755	-0.35524	-1.2218	-0.834973	2.09168	-1.15972	1.11917	2.01962	2.08782	2.02177	-1.58541	2.01883	-0.643086	1.4415	2.04698	2.06155	2.31298	2.04071	2.03336	2.02204	2.02274	2.02742	2.02756	2.02756	2.02138	2.02703	2.02755	2.02761	2.0276	2.02755	2.02189	2.02647
1	0.163172	0.161952	0.160203	0.159191	0.160873	0.159252	0.1844	0.146842	0.093228	-0.172118	0.15812	0.428026	0.159887	0.15924	0.159996	0.159221	0.159634	0.159227	0.143848	0.09755	0.137581	0.0831402	0.172115	-0.208467	0.16117	-0.177083	0.160018	-0.22507	0.160614	0.275598	0.332751	0.148495	0.144761	-0.107997	0.157481	0.158783	0.159989	0.159742	0.159192	0.159228	0.159239	0.159473	0.159035	0.159192	0.159249	0.159284	0.159229	0.158717	0.158672
1	1.1175	1.12382	1.12967	1.12851	1.13115	1.12853	0.277618	-0.308637	0.83254	-0.0914353	0.617668	-0.189493	1.13071	1.12853	1.12915	1.12851	1.12826	1.12851	0.594886	-0.0389381	0.315304	1.12891	0.0687573	0.684527	1.1315	0.250596	1.13073	-1.16468	1.13148	0.727018	1.12844	1.12302	1.11837	0.464938	1.12477	1.12629	1.13069	1.12986	1.12839	1.12855	1.12852	1.12879	1.1279	1.12839	1.12871	1.12854	1.12851	1.12629	1.12683
1	-0.57766	-0.582641	-0.584178	-0.585527	-0.583412	-0.585385	0.252113	1.43917	-0.260153	0.45693	-0.0975536	0.81274	-0.584982	-0.585463	-0.584371	-0.585501	-0.584764	-0.585506	-0.0315351	0.782539	-0.0295185	-0.671111	0.313373	0.194711	-0.580913	-1.57065	-0.585337	0.309468	-0.579278	-0.046963	-0.230747	-0.620699	-0.653723	-1.46872	-0.621263	-0.590722	-0.585344	-0.585723	-0.585772	-0.585646	-0.585563	-0.586647	-0.586667	-0.585641	-0.586136	-0.585744	-0.585522	-0.588229	-0.588197
1	0.61677	0.61572	0.615726	0.614066	0.612232	0.614135	-0.223847	0.264508	-0.432828	-0.379912	-0.398193	-0.749974	0.611255	0.614072	0.614862	0.61409	0.614464	0.614081	-0.358416	-0.255736	-0.600147	0.660704	-0.299416	0.839567	0.615632	-0.455915	0.611063	-0.502966	0.613817	-0.258539	0.596106	0.580422	0.565948	-0.29827	0.597615	0.614723	0.611008	0.611929	0.614165	0.614076	0.614071	0.612495	0.61459	0.614187	0.614064	0.614035	0.614078	0.614349	0.615681
1	1.58645	1.58511	1.58296	1.58442	1.57849	1.58444	-0.708519	-0.295293	-0.266662	-0.733632	-0.199592	-0.479037	1.57976	1.58439	1.58325	1.5844	1.58417	1.5844	-0.482725	-0.506647	-0.817986	1.46562	-1.02005	1.33651	1.5814	0.802087	1.57872	-1.39296	1.57886	-0.574168	1.29827	1.56916	1.56721	1.03941	1.57941	1.58836	1.57877	1.57983	1.58424	1.58435	1.58439	1.57911	1.58378	1.58441	1.5842	1.58436	1.58439	1.58035	1.58328
1	0.00399927	0.00112887	4.58988e-05	-0.000241047	-0.00342656	-0.000235722	-0.353658	0.881504	-0.802763	0.797771	-0.698961	1.101	-0.00402785	-0.000259057	4.59113e-05	-0.000308857	6.52154e-05	-0.000329405	-0.645354	0.901423	-1.03901	0.0689671	-0.474876	0.645696	0.00242369	-0.747593	-0.00576314	-0.223203	-0.00126264	-0.648196	0.311356	-0.0563556	-0.0781913	-0.671222	-0.0239615	0.00139533	-0.00583591	-0.00449012	-0.000639851	-0.000370506	-0.000348925	-0.00444304	-0.00153992	-0.00034025	-0.000533239	-0.000416736	-0.000333616	-0.00234859	-0.00259732
1	0.272535	0.270235	0.26873	0.267664	0.268084	0.267815	0.0327102	0.505697	-0.115563	-0.818049	-0.0274134	-0.931407	0.267157	0.267718	0.268436	0.267753	0.268188	0.267749	-0.0466226	-0.468496	-0.0906084	0.228422	0.0101996	0.386371	0.267797	-0.759587	0.267265	-0.142119	0.270423	0.0195498	0.26262	0.260619	0.241015	-0.595105	0.245675	0.264239	0.267393	0.267359	0.267864	0.267638	0.267712	0.26744	0.268271	0.26781	0.267234	0.267591	0.267742	0.267655	0.268976
1	-0.577957	-0.572079	-0.570775	-0.572494	-0.574656	-0.57237	-0.243876	0.66228	-0.842215	-0.634822	-0.915362	-0.94662	-0.575383	-0.57246	-0.571741	-0.572403	-0.572292	-0.572415	-0.618867	-0.424102	-0.816182	-0.506889	-0.136412	-0.0801682	-0.572425	-0.546662	-0.575682	0.755122	-0.574496	-0.669165	-0.697533	-0.597018	-0.602449	-0.609795	-0.578889	-0.570074	-0.575756	-0.574714	-0.572224	-0.572531	-0.572438	-0.574003	-0.571446	-0.572246	-0.572945	-0.572504	-0.572418	-0.571763	-0.569756
1	0.338181	0.320741	0.323436	0.321172	0.320015	0.321187	-0.136539	0.193868	-0.62086	-0.715179	-0.302156	-0.720643	0.3184	0.321103	0.322154	0.321178	0.322213	0.32116	-0.397342	-0.699004	-0.312888	0.419838	-0.0998992	1.29449	0.322749	0.0890495	0.318739	-0.172834	0.321017	-0.276828	0.295311	0.289241	0.276373	0.206681	0.308991	0.32201	0.318696	0.319191	0.321074	0.321091	0.321144	0.318761	0.320884	0.321146	0.320891	0.321127	0.321149	0.318856	0.320768
1	0.231562	0.232716	0.230961	0.231381	0.230066	0.23166	-0.160251	2.08552	-0.192278	0.0851181	-0.173217	1.12773	0.230064	0.231508	0.231404	0.231434	0.231473	0.231433	-0.203924	0.973842	-0.569737	0.289412	-0.350861	0.564597	0.233423	-0.132652	0.228343	-0.58878	0.230247	-0.0984419	0.629604	0.196297	0.189195	-0.0948104	0.224904	0.233887	0.228248	0.229639	0.231515	0.231392	0.231423	0.231359	0.232024	0.231573	0.231282	0.231419	0.231428	0.234928	0.233493
1	-0.0319627	-0.0342687	-0.0369351	-0.0363809	-0.0375191	-0.0362149	-0.132662	1.28815	-0.287163	-0.53992	-0.188128	0.300585	-0.0376118	-0.0363494	-0.0363886	-0.036328	-0.0361418	-0.0363484	-0.234147	0.0268819	-0.414593	0.0797713	-0.2299	0.718123	-0.0368577	-0.0360371	-0.0388137	-0.0649892	-0.0390999	-0.179706	0.168923	-0.0494194	-0.0455314	-0.103025	-0.0315648	-0.0332006	-0.0388573	-0.037935	-0.0362251	-0.0364321	-0.0363578	-0.0370157	-0.0356765	-0.0362254	-0.0367044	-0.0363654	-0.0363515	-0.0347925	-0.0344029
1	-0.992282	-0.980595	-0.969539	-0.976063	-0.965343	-0.976033	1.23591	-0.0327857	0.465505	0.457472	0.16204	-0.0420975	-0.97012	-0.975988	-0.971598	-0.975995	-0.975107	-0.975987	0.804968	0.231639	0.551624	-0.819474	1.42663	-1.07678	-0.973808	-1.17249	-0.969465	0.867773	-0.970277	0.516162	-0.842162	-0.95017	-0.947227	-1.26942	-0.969032	-0.980406	-0.96949	-0.971016	-0.975718	-0.97596	-0.975972	-0.971041	-0.974944	-0.97601	-0.975834	-0.975938	-0.975986	-0.973899	-0.974057
1	0.0892133	0.0960174	0.0986154	0.0972097	0.0985785	0.0974068	0.148338	1.31808	0.0404984	-0.113362	-0.0889135	0.517234	0.0976039	0.0973043	0.0982318	0.0972608	0.0973347	0.0972643	0.0676538	0.517557	-0.273851	0.0277667	0.0562084	0.13714	0.0972151	-0.244642	0.0967942	-0.308766	0.0971667	0.190978	0.395427	0.0941095	0.091447	-0.17636	0.094426	0.0972203	0.0968712	0.0975657	0.0976829	0.0972472	0.0972626	0.0996074	0.099268	0.0975062	0.0971991	0.0972733	0.0972654	0.102635	0.102388
1	0.511251	0.514915	0.514699	0.514633	0.512638	0.51474	-0.241139	0.577699	-0.166196	-1.01934	-0.214348	-0.837071	0.512798	0.514611	0.514571	0.514679	0.514543	0.51466	-0.218032	-0.692381	-0.449264	0.601625	-0.353682	1.24862	0.514645	0.453346	0.512263	-0.383758	0.5125	-0.151397	0.490056	0.497188	0.494988	0.54686	0.513321	0.516913	0.512243	0.512349	0.514334	0.514684	0.51466	0.510837	0.513232	0.514527	0.514786	0.514689	0.514653	0.509619	0.511344
1	-0.0315623	-0.0301942	-0.0296662	-0.032451	-0.0300135	-0.032424	0.273664	-0.175155	-0.195894	-0.236988	-0.16762	0.0493444	-0.0323252	-0.0324099	-0.0304818	-0.0324188	-0.0316528	-0.0324103	0.00484834	-0.0688587	-0.189191	0.0116989	0.283945	-0.734411	-0.032923	0.932228	-0.0326111	0.0517847	-0.0348242	0.0723147	0.0684388	-0.0309161	-0.0129312	0.731367	-0.0111877	-0.0284426	-0.0326747	-0.0325955	-0.0323837	-0.0324937	-0.0324187	-0.032979	-0.0323326	-0.0324086	-0.0328042	-0.0324573	-0.0324068	-0.0335973	-0.0323106
1	0.394276	0.397887	0.39821	0.397431	0.397781	0.39741	0.0347394	-0.109109	-0.0833217	0.0522551	-0.123339	0.210416	0.396705	0.397421	0.39836	0.397397	0.397671	0.397404	-0.0604242	0.114681	-0.587119	0.429456	-0.192236	0.0339926	0.392359	0.913127	0.394801	-0.430341	0.391327	-0.0533578	0.525737	0.420842	0.441109	0.839701	0.416827	0.401581	0.395001	0.395167	0.397376	0.39734	0.397379	0.394231	0.397269	0.3974	0.397114	0.397282	0.397398	0.393997	0.397041
1	-0.55457	-0.547469	-0.546994	-0.546268	-0.552766	-0.546414	-0.719953	-0.257915	-1.07244	0.0147981	-1.19063	0.86234	-0.551443	-0.546363	-0.54738	-0.54638	-0.546919	-0.546368	-0.984539	0.125395	-1.33162	-0.357801	-0.731154	-1.25912	-0.546893	-0.645331	-0.552947	0.658185	-0.551637	-1.11583	-0.589553	-0.588734	-0.594856	-0.797238	-0.552113	-0.541362	-0.55306	-0.551402	-0.54648	-0.546342	-0.546355	-0.551305	-0.546726	-0.546268	-0.546259	-0.546338	-0.546359	-0.548545	-0.546672
1	0.247044	0.247359	0.246627	0.24544	0.244569	0.245673	-0.1142	1.28914	-0.23153	-0.736324	-0.214234	-0.170531	0.244126	0.245522	0.245876	0.245531	0.245702	0.245532	-0.18517	-0.0934733	-0.232295	0.184713	-0.108739	0.700822	0.24954	0.013649	0.244342	-0.292697	0.249355	-0.0300785	0.390952	0.204762	0.176506	0.217659	0.215336	0.242274	0.244384	0.243896	0.245035	0.245529	0.245533	0.241656	0.243339	0.245292	0.245573	0.24557	0.245519	0.238922	0.240397
1	-0.337303	-0.341259	-0.339658	-0.343881	-0.340468	-0.343671	0.393304	1.81154	-0.513087	-0.602471	-0.414228	-0.185602	-0.344166	-0.343872	-0.34084	-0.343802	-0.342552	-0.343832	-0.127765	-0.20396	-0.424233	-0.358222	0.439253	1.79816	-0.343334	-0.388912	-0.34472	0.217267	-0.341087	-0.0653816	-0.122407	-0.35495	-0.376267	-0.26162	-0.368591	-0.347186	-0.344557	-0.344455	-0.343451	-0.343851	-0.34386	-0.344389	-0.342019	-0.343687	-0.343862	-0.343917	-0.343848	-0.34429	-0.339372
1	-0.355656	-0.346842	-0.34349	-0.344822	-0.341007	-0.344779	0.436148	-0.00784484	0.37678	-0.196795	0.230558	-0.0511764	-0.341964	-0.344773	-0.343783	-0.344778	-0.344748	-0.344767	0.406191	-0.036354	0.345723	-0.385844	0.481397	-0.886666	-0.347253	0.271541	-0.341835	0.322492	-0.345413	0.431767	-0.216096	-0.304559	-0.288765	0.17002	-0.325904	-0.345348	-0.341704	-0.342376	-0.344481	-0.344745	-0.344766	-0.342024	-0.343572	-0.344706	-0.3447	-0.344798	-0.344764	-0.342837	-0.342198
1	0.750985	0.75562	0.756467	0.756617	0.751582	0.756509	-0.58531	-0.874851	-0.472577	-0.276515	-0.544915	-0.0705338	0.752429	0.756553	0.755923	0.756564	0.756228	0.756565	-0.55536	-0.39776	-0.829423	0.767039	-0.709655	0.293973	0.756404	0.33288	0.751945	-0.559606	0.753167	-0.508545	0.653622	0.725487	0.720011	0.440687	0.751027	0.760299	0.751851	0.752779	0.75635	0.756649	0.75658	0.751974	0.755691	0.756542	0.756942	0.756613	0.756568	0.75254	0.754822
1	0.450805	0.453227	0.453423	0.451541	0.45674	0.451526	0.583049	-0.425839	0.620372	0.241564	0.613291	-0.355849	0.454722	0.451548	0.453285	0.451561	0.452125	0.451562	0.619098	-0.16809	0.374231	0.43247	0.434626	0.978077	0.450539	-0.604643	0.454237	-0.482846	0.452631	0.641852	0.576333	0.475663	0.481842	-0.5225	0.459123	0.449959	0.454331	0.453624	0.45176	0.451453	0.451515	0.453753	0.452413	0.451584	0.4511	0.451397	0.451544	0.452751	0.453317
1	-0.948974	-0.978233	-0.973467	-0.973509	-0.974916	-0.973485	-0.132815	1.24964	-0.908225	1.22305	-0.555454	1.06369	-0.975768	-0.97349	-0.973269	-0.97357	-0.972695	-0.973576	-0.583611	1.33403	-0.641231	-1.08689	-0.112706	-0.583072	-0.975332	0.573176	-0.977617	0.646644	-0.978158	-0.649793	-0.610561	-0.978789	-0.972176	0.305836	-0.968206	-0.970002	-0.977523	-0.976701	-0.97373	-0.973663	-0.97358	-0.977022	-0.974188	-0.973568	-0.973962	-0.973578	-0.973572	-0.975945	-0.974737
1	-1.11973	-1.129	-1.12824	-1.13065	-1.13015	-1.13066	0.0893103	1.11585	-0.975139	1.38288	-0.806468	1.20258	-1.13249	-1.13065	-1.12896	-1.13072	-1.12971	-1.13072	-0.536233	1.26096	-0.739996	-1.19905	0.19884	-0.215263	-1.13297	0.896859	-1.13385	0.778984	-1.13646	-0.541881	-0.765512	-1.12731	-1.10698	0.472379	-1.1125	-1.12575	-1.13381	-1.1336	-1.13093	-1.13084	-1.13076	-1.13536	-1.13165	-1.13081	-1.13129	-1.13083	-1.13073	-1.13662	-1.13297
1	-1.51722	-1.51151	-1.50959	-1.51484	-1.50304	-1.51479	1.36957	0.343709	0.643816	1.06821	0.584607	0.409906	-1.50713	-1.51472	-1.51122	-1.51477	-1.51369	-1.51475	1.00964	0.822775	1.34374	-1.49251	1.74486	-1.66777	-1.51422	-0.86674	-1.50525	1.22555	-1.51142	0.638648	-1.30085	-1.44863	-1.41691	-1.21688	-1.48004	-1.51785	-1.50531	-1.50814	-1.51473	-1.51487	-1.51477	-1.51013	-1.51496	-1.515	-1.51526	-1.51484	-1.51476	-1.51669	-1.51626
1	-1.03713	-1.03716	-1.03581	-1.04042	-1.0354	-1.04033	0.587505	0.668119	-0.493368	-0.127128	-0.440581	0.14468	-1.03929	-1.04037	-1.03714	-1.04036	-1.0391	-1.04036	-0.026385	0.0596538	-0.165959	-1.08218	0.781031	-0.696581	-1.04196	-0.127496	-1.03935	0.981424	-1.03847	-0.148682	-0.981788	-1.01688	-1.02268	-0.15372	-1.04945	-1.04332	-1.0392	-1.03943	-1.04018	-1.0404	-1.04037	-1.03897	-1.03962	-1.04029	-1.04057	-1.04039	-1.04036	-1.03872	-1.03874
1	-0.508202	-0.497118	-0.488302	-0.49095	-0.488135	-0.491053	0.333091	-0.652907	-0.0174695	-0.0595844	-0.247888	0.489007	-0.489697	-0.490984	-0.489387	-0.490977	-0.490892	-0.490966	0.115443	-0.161237	-0.130405	-0.565273	0.403646	-0.977435	-0.493388	1.91659	-0.489961	0.498995	-0.494523	0.067998	-0.406007	-0.463847	-0.433865	1.50369	-0.456092	-0.487126	-0.489883	-0.490559	-0.490918	-0.491053	-0.490978	-0.492134	-0.490873	-0.491031	-0.491386	-0.491024	-0.490966	-0.494926	-0.491111
1	0.264013	0.26675	0.261129	0.265678	0.258866	0.265687	-0.791916	-0.710531	-0.252208	-0.99302	-0.230643	-0.812926	0.262487	0.26569	0.262655	0.265733	0.264717	0.265744	-0.492112	-0.841706	-0.177159	0.0381725	-0.769314	-0.523434	0.264905	-0.243948	0.26315	0.0845816	0.26388	-0.345679	0.0529531	0.249693	0.245093	-0.15667	0.259807	0.267355	0.263138	0.263429	0.265461	0.265656	0.265732	0.262567	0.264464	0.26567	0.265298	0.265703	0.265751	0.262488	0.262742
1	0.0337155	0.037117	0.0321459	0.0361142	0.0338954	0.0362169	-0.254994	0.877615	0.201277	0.373977	0.202586	0.762985	0.0361229	0.0361849	0.0342383	0.0361155	0.0354459	0.0361169	-0.0107147	0.798604	-0.121378	0.0202387	-0.443845	-0.309257	0.0343049	-1.02516	0.0346362	-0.241182	0.034218	0.0258085	0.332826	0.0422393	0.0432758	-0.997066	0.0348904	0.0365109	0.0347091	0.0351625	0.0360168	0.0361693	0.036117	0.0359459	0.03572	0.036135	0.0363609	0.036068	0.0361176	0.0377732	0.0354025
1	0.277915	0.279705	0.275455	0.278398	0.273702	0.278299	-0.542832	-1.09617	-0.0199734	-0.137999	-0.049403	-0.872233	0.276566	0.27837	0.276011	0.278389	0.277499	0.278401	-0.242078	-0.4978	0.10767	0.325266	-0.477253	-0.343923	0.280534	-0.760494	0.277829	-0.00978318	0.279321	-0.0366512	0.145294	0.254229	0.243223	-0.651552	0.268133	0.278063	0.277709	0.27833	0.278523	0.278523	0.278436	0.279691	0.279018	0.278514	0.278958	0.278534	0.278413	0.281842	0.280104
1	0.311354	0.304508	0.29997	0.30342	0.298363	0.303483	-0.583858	0.463789	-0.328952	-0.287271	-0.205887	0.156299	0.300441	0.303426	0.301518	0.303423	0.303026	0.303423	-0.465393	-0.00107158	-0.665889	0.284962	-0.808359	0.423413	0.298278	0.0744007	0.298537	-0.290043	0.298204	-0.462732	0.395295	0.312045	0.310707	0.164679	0.297456	0.305486	0.298759	0.299746	0.30335	0.303455	0.303428	0.300061	0.303201	0.30349	0.303571	0.303446	0.303423	0.302738	0.303214
1	-0.238534	-0.252518	-0.257155	-0.254217	-0.256577	-0.254339	-0.258629	-0.574497	0.00967275	-0.146455	0.180252	-0.266511	-0.254509	-0.254301	-0.256207	-0.254271	-0.254603	-0.254265	-0.0766182	-0.377623	0.494262	-0.398027	-0.106553	-0.25314	-0.256929	-1.09849	-0.25311	0.396628	-0.255643	0.114418	-0.287017	-0.228627	-0.218155	-1.11964	-0.247255	-0.254441	-0.253088	-0.253893	-0.254383	-0.254228	-0.254274	-0.255209	-0.254895	-0.254384	-0.254104	-0.254322	-0.254267	-0.257395	-0.256079
1	0.126676	0.111534	0.107086	0.110502	0.110243	0.110579	-0.0315284	0.706667	0.418686	0.858287	0.607986	0.912197	0.111868	0.110578	0.108924	0.110495	0.110315	0.110504	0.240191	0.97372	0.334344	0.0576852	-0.200814	0.118006	0.110148	-0.898721	0.110801	-0.410444	0.110539	0.357439	0.485252	0.117844	0.119778	-0.873405	0.112701	0.110001	0.110858	0.110923	0.110498	0.110448	0.110477	0.111666	0.110531	0.110516	0.110254	0.1104	0.110493	0.112552	0.11069
1	0.139829	0.145604	0.144623	0.145233	0.145453	0.14511	0.0210112	-1.30305	0.444937	-1.00323	0.408887	-1.10845	0.146674	0.145146	0.144259	0.145238	0.144796	0.145238	0.30847	-1.26513	1.02162	-0.00782977	0.294097	-0.087511	0.145319	0.139396	0.150002	0.185231	0.149015	0.623438	-0.0465652	0.168299	0.168876	0.253559	0.147765	0.141556	0.150068	0.147831	0.145217	0.145322	0.145257	0.144695	0.144872	0.145033	0.145592	0.145294	0.145236	0.138457	0.143529
1	-1.68643	-1.68304	-1.68278	-1.68683	-1.67809	-1.68662	1.02368	1.86866	0.583725	-0.028439	0.464543	0.19386	-1.68006	-1.68677	-1.68493	-1.68672	-1.68641	-1.68671	0.835061	0.108226	1.60763	-1.39654	1.58237	0.373332	-1.68718	-0.148147	-1.67655	1.36705	-1.68376	0.731246	-1.49245	-1.60807	-1.57006	-0.569483	-1.64686	-1.68978	-1.67659	-1.67849	-1.68621	-1.68681	-1.68677	-1.67715	-1.68459	-1.68669	-1.68708	-1.68687	-1.68675	-1.67933	-1.68248
1	-1.09253	-1.08974	-1.08999	-1.09437	-1.07963	-1.09428	1.69765	0.567998	1.60858	0.0746967	1.48652	0.321012	-1.08294	-1.09432	-1.09131	-1.09428	-1.0936	-1.09427	1.73547	-0.057871	2.34582	-0.979547	2.05707	0.0918317	-1.09227	-1.04231	-1.07989	0.794701	-1.08443	1.53838	-0.76489	-1.01241	-0.992162	-1.15598	-1.06915	-1.10307	-1.07987	-1.0829	-1.09365	-1.09423	-1.09429	-1.08165	-1.09176	-1.09428	-1.09406	-1.09431	-1.09429	-1.08578	-1.08938
2	-0.800403	-0.788077	-0.77852	-0.777551	-0.775996	-0.777436	0.200815	1.96797	0.231993	1.7761	-0.182833	2.99317	-0.775574	-0.777428	-0.777508	-0.777637	-0.778468	-0.777621	0.144327	2.55003	-0.765239	-0.59102	-0.105963	-1.77927	-0.77575	-0.333501	-0.779598	0.0598706	-0.778514	-0.136461	-0.0149829	-0.798039	-0.802279	-0.46159	-0.780144	-0.776394	-0.779584	-0.778234	-0.777512	-0.777472	-0.777578	-0.775489	-0.77697	-0.777437	-0.776979	-0.777507	-0.777597	-0.770747	-0.775414
2	0.216974	0.216646	0.212294	0.214637	0.212194	0.214685	-0.291117	-0.264128	0.147084	-0.404924	0.129505	-0.373146	0.214196	0.214685	0.213032	0.214687	0.21407	0.214704	-0.0419641	-0.296261	0.0932468	0.306795	-0.329732	-0.399964	0.215046	-0.490451	0.214379	-0.0893488	0.215047	0.0481015	0.214477	0.207107	0.202182	-0.399051	0.209345	0.214302	0.214385	0.214181	0.21467	0.214611	0.214683	0.213437	0.21454	0.214669	0.214284	0.214618	0.214699	0.212387	0.214256
2	-0.801828	-0.814651	-0.820138	-0.815869	-0.82001	-0.816125	-0.440746	-0.817653	-0.32722	1.61209	-0.174189	0.73577	-0.81725	-0.815941	-0.81852	-0.816029	-0.816571	-0.816007	-0.373877	0.980365	0.0123483	-0.940804	-0.332644	-1.6299	-0.817284	-0.852337	-0.817297	0.737811	-0.817698	-0.369255	-0.692786	-0.810873	-0.809155	-0.958728	-0.816814	-0.815387	-0.817287	-0.816747	-0.815865	-0.816058	-0.816013	-0.815809	-0.815348	-0.815889	-0.816249	-0.816056	-0.816002	-0.813848	-0.8143
2	-0.13733	-0.127665	-0.123577	-0.121258	-0.117106	-0.121112	0.467719	0.679026	1.27412	0.763705	0.967987	0.471284	-0.115489	-0.121101	-0.122181	-0.121198	-0.122247	-0.121186	0.928054	1.02646	0.814608	0.000593528	0.308125	-0.94304	-0.121336	-1.25585	-0.116213	-0.189362	-0.118835	0.927834	0.281356	-0.0836798	-0.0726121	-1.26399	-0.108784	-0.124156	-0.11618	-0.116171	-0.120537	-0.121241	-0.12121	-0.112116	-0.118247	-0.120879	-0.12145	-0.121312	-0.121185	-0.108141	-0.114061
2	0.100289	0.109821	0.121366	0.120615	0.123941	0.120708	0.369234	0.152803	0.942867	0.215648	0.47254	-0.135046	0.12457	0.120712	0.120696	0.120676	0.119656	0.120684	0.680798	0.30059	0.446479	0.142365	0.296415	-0.335645	0.123092	-1.06239	0.124744	-0.219752	0.126311	0.756189	0.326861	0.127631	0.116017	-0.935457	0.109771	0.115214	0.124793	0.124169	0.120984	0.120704	0.120699	0.125556	0.121981	0.12077	0.120787	0.120743	0.12069	0.12582	0.123602
2	0.427393	0.419963	0.41209	0.415843	0.421182	0.415808	0.596789	-0.845192	1.75519	0.215322	1.86846	0.8016	0.423201	0.415898	0.414088	0.415855	0.41539	0.41588	1.33007	0.120434	1.90412	0.622926	0.500683	-0.603692	0.41655	1.37905	0.42404	-0.621007	0.419303	1.53763	0.690453	0.466306	0.496321	1.28106	0.454548	0.414631	0.424082	0.422132	0.416019	0.415822	0.415859	0.42189	0.416304	0.415766	0.415622	0.415782	0.415873	0.418172	0.416204
2	0.900515	0.896013	0.888426	0.892418	0.897087	0.892583	0.50632	0.495779	1.72247	-0.225081	1.81124	0.511951	0.898877	0.892532	0.890921	0.892481	0.892038	0.892489	1.24947	0.298308	1.42523	0.943662	0.197247	0.295341	0.892095	2.10054	0.898126	-1.18994	0.892975	1.3958	1.13216	0.937088	0.971308	1.97894	0.934065	0.893935	0.898172	0.897774	0.892953	0.892465	0.892464	0.900349	0.894521	0.892641	0.892377	0.892395	0.892485	0.9017	0.897104
2	-0.375693	-0.371503	-0.376611	-0.373783	-0.363882	-0.373602	1.12888	1.05946	2.17084	0.658596	2.05645	1.40217	-0.362707	-0.373628	-0.374518	-0.373708	-0.374356	-0.37369	1.78568	0.989309	2.15866	-0.236108	1.04795	-0.369377	-0.375489	1.25495	-0.362643	-0.214353	-0.37226	1.82931	0.290563	-0.276534	-0.215804	0.76411	-0.30723	-0.374155	-0.36253	-0.364144	-0.372831	-0.373688	-0.373689	-0.361141	-0.369992	-0.37348	-0.373664	-0.373648	-0.373692	-0.361401	-0.365558
2	-0.205242	-0.205362	-0.213734	-0.210359	-0.192572	-0.210217	2.03	0.948542	3.67545	1.79357	3.57559	2.66696	-0.19184	-0.210156	-0.210732	-0.210331	-0.210876	-0.210302	3.06922	2.00087	3.38707	0.29922	1.71486	-0.900023	-0.20768	1.6139	-0.193004	-0.787946	-0.203311	2.87077	0.770263	-0.102234	-0.0379499	1.05843	-0.129072	-0.213759	-0.192885	-0.194637	-0.209056	-0.210274	-0.210311	-0.187797	-0.204806	-0.209931	-0.210144	-0.210335	-0.210305	-0.185111	-0.197685
2	-0.0883366	-0.0836642	-0.0924575	-0.0842539	-0.0840507	-0.0842581	0.0352279	0.837236	1.20342	2.79495	1.17207	2.19961	-0.0799228	-0.0841446	-0.0877776	-0.084351	-0.0856956	-0.0843457	0.697643	2.55958	0.603388	-0.159881	-0.341686	-0.317314	-0.0834569	-1.56319	-0.0826436	-0.614562	-0.0818296	0.678363	0.628522	-0.0744141	-0.0823784	-1.4881	-0.0936054	-0.0880883	-0.0825601	-0.0827011	-0.0842495	-0.0843252	-0.0843496	-0.0814	-0.083899	-0.0842943	-0.084281	-0.0843888	-0.0843444	-0.0802556	-0.0832209
2	0.0719379	0.07687	0.0737885	0.0761365	0.0801553	0.0761754	0.454029	0.058225	1.20802	0.0102433	1.10901	-0.00766248	0.0814683	0.0761674	0.0751918	0.0761664	0.0755473	0.0761689	0.914486	0.000603797	1.13219	0.033446	0.384228	0.210535	0.0739673	-0.56581	0.0818331	-0.195814	0.0772734	1.02498	0.305528	0.13114	0.150874	-0.574198	0.09756	0.0737612	0.0819312	0.0803662	0.0763985	0.0762487	0.0761791	0.080071	0.0770377	0.0761275	0.0765305	0.076208	0.0761654	0.0773603	0.0776503
2	0.215425	0.216051	0.204926	0.21344	0.217936	0.21371	0.505251	2.13571	1.97735	2.54595	2.0372	3.41604	0.221549	0.213733	0.210394	0.213449	0.212399	0.213466	1.35779	3.25864	1.08191	0.159083	-0.111313	-0.77409	0.213374	-0.403413	0.217243	-1.25806	0.214282	1.28428	1.10174	0.252407	0.271933	-0.468019	0.235828	0.212355	0.217407	0.21733	0.213785	0.213493	0.213478	0.220303	0.214932	0.213613	0.213578	0.213496	0.213475	0.222998	0.217108
3	2.75754	2.75772	2.75794	2.75796	2.75377	2.75798	-0.531633	-0.535881	0.704923	-0.52573	0.693024	-0.39108	2.75572	2.75796	2.7563	2.75791	2.75733	2.75791	0.221342	-0.138915	0.755619	2.84612	-0.568013	1.44382	2.76159	1.39957	2.75974	-2.68615	2.75887	0.719667	1.98178	2.75378	2.75575	1.76921	2.75517	2.75668	2.75848	2.75918	2.75799	2.75793	2.75792	2.7588	2.75819	2.75789	2.75803	2.75798	2.75791	2.75758	2.75832
3	-1.34004	-1.33615	-1.34148	-1.33661	-1.34843	-1.33686	-1.30447	-0.402038	-1.60005	0.472993	-1.57815	1.32924	-1.34421	-1.33676	-1.3404	-1.33678	-1.33794	-1.33677	-1.53485	0.397471	-1.39792	-1.37	-1.1289	-1.97687	-1.33832	2.38489	-1.34531	1.41653	-1.34562	-1.63303	-1.53305	-1.38257	-1.37108	1.51219	-1.32123	-1.32713	-1.3455	-1.34273	-1.33702	-1.33668	-1.3367	-1.3412	-1.33763	-1.33663	-1.33638	-1.33648	-1.33674	-1.33552	-1.33777
3	-1.20942	-1.22788	-1.23421	-1.22651	-1.23211	-1.22649	-0.599957	1.90155	-0.457581	3.44897	-0.223886	3.65189	-1.22823	-1.22637	-1.2302	-1.22666	-1.22741	-1.22665	-0.552072	3.65661	-0.61041	-1.3146	-0.775134	-1.89664	-1.23176	0.253861	-1.23181	0.326054	-1.23346	-0.534659	-0.320816	-1.20041	-1.19182	0.0234068	-1.22526	-1.22424	-1.23162	-1.23001	-1.22695	-1.22639	-1.22656	-1.22823	-1.22786	-1.22658	-1.22554	-1.22633	-1.22661	-1.22331	-1.2289
3	-0.40759	-0.407462	-0.411767	-0.409583	-0.414391	-0.40969	-0.539203	-0.723436	-0.481576	-0.445725	-0.43049	0.143961	-0.412187	-0.409638	-0.411532	-0.409613	-0.410155	-0.409602	-0.507242	-0.440396	-0.110814	-0.378772	-0.356561	-1.10916	-0.408772	1.25326	-0.4112	0.591343	-0.412354	-0.364745	-0.50159	-0.429039	-0.419739	1.01393	-0.39526	-0.405247	-0.411377	-0.410653	-0.409661	-0.409663	-0.409582	-0.410269	-0.409819	-0.409573	-0.409881	-0.409518	-0.409588	-0.409183	-0.409867
3	-0.68636	-0.68341	-0.686089	-0.684441	-0.69435	-0.684668	-1.11667	-1.79172	-1.39932	-1.14466	-1.39729	-1.24225	-0.691485	-0.68458	-0.686911	-0.684464	-0.685249	-0.684456	-1.31044	-1.53017	-0.938124	-0.684227	-0.811639	-1.38258	-0.686668	0.961207	-0.690208	1.34441	-0.690745	-1.30437	-1.39638	-0.716126	-0.71211	0.718423	-0.679427	-0.677874	-0.690391	-0.689373	-0.684738	-0.684391	-0.684453	-0.690916	-0.685731	-0.684485	-0.684214	-0.684503	-0.68445	-0.690612	-0.687381
3	0.104619	0.114188	0.119029	0.121259	0.113343	0.121239	-0.914667	-0.900406	-0.558346	-1.10708	-0.768642	-1.30701	0.116707	0.121249	0.118701	0.121313	0.119991	0.12132	-0.744928	-1.06018	-0.570406	0.126787	-0.799147	-0.741438	0.119485	-0.617241	0.117867	0.356268	0.118095	-0.59154	-0.226381	0.103114	0.0997366	-0.603412	0.118604	0.12422	0.117793	0.11914	0.121301	0.12137	0.121337	0.120832	0.121339	0.121453	0.121518	0.121344	0.121333	0.124843	0.121817
3	0.183582	0.184033	0.18062	0.182079	0.17861	0.18199	-0.402952	-1.15394	-0.148513	-0.590215	-0.115343	-0.681587	0.18033	0.182049	0.18061	0.182086	0.181656	0.1821	-0.251166	-0.759366	0.0601847	0.184348	-0.314289	-0.636546	0.18127	-0.142055	0.181498	0.122148	0.180213	-0.0667673	0.0144745	0.178985	0.18701	-0.191628	0.192759	0.184771	0.181383	0.182083	0.182514	0.182013	0.182074	0.183526	0.184029	0.182326	0.181672	0.181967	0.1821	0.185696	0.186945
3	-0.703808	-0.702356	-0.703383	-0.70516	-0.70904	-0.705235	-0.431178	-0.645932	-0.715059	-0.774977	-0.728257	-0.578417	-0.707952	-0.705212	-0.706062	-0.705148	-0.705463	-0.70514	-0.559813	-0.801328	0.437638	-0.625494	0.198501	-1.15032	-0.702725	1.65453	-0.703171	0.975695	-0.703251	-0.0912138	-0.94905	-0.719485	-0.719535	1.55796	-0.698126	-0.704537	-0.7033	-0.703725	-0.705041	-0.705148	-0.705124	-0.704265	-0.704792	-0.705148	-0.705191	-0.705059	-0.705133	-0.706105	-0.704585
3	0.077943	0.0858531	0.0837909	0.0896975	0.0774275	0.0896599	-1.40801	-0.787807	-0.787632	-1.1123	-0.967174	-1.07978	0.0830728	0.0896644	0.0851382	0.0897233	0.0877783	0.0897302	-1.10492	-0.986901	-0.910175	0.300642	-1.35869	-0.861507	0.0896989	-1.32789	0.0835393	0.419233	0.0871425	-1.02178	-0.295547	0.0404222	0.0180565	-1.21869	0.0640409	0.0916592	0.0834585	0.0855934	0.0896723	0.0897464	0.0897574	0.0878307	0.0897049	0.0899173	0.0897663	0.0898296	0.0897498	0.0937857	0.0905594
3	-1.61789	-1.61134	-1.61793	-1.61103	-1.62708	-1.61111	-1.79855	-0.0254886	-1.97726	-0.393481	-2.00623	-0.325361	-1.62081	-1.61109	-1.61637	-1.61106	-1.6129	-1.61104	-1.96958	-0.27578	-1.53473	-1.66104	-1.46145	-2.19992	-1.61036	-1.87946	-1.62058	2.06202	-1.61635	-2.15072	-2.41798	-1.68615	-1.70824	-2.04803	-1.63958	-1.60584	-1.62085	-1.61907	-1.61125	-1.61097	-1.61101	-1.62102	-1.61192	-1.61099	-1.61074	-1.61095	-1.61102	-1.61991	-1.61275
3	-0.263743	-0.267125	-0.272735	-0.267281	-0.281925	-0.267447	-1.66015	-0.895251	-1.58308	-0.965432	-1.48637	-0.709306	-0.276891	-0.267424	-0.271749	-0.267346	-0.268617	-0.267347	-1.67172	-1.01729	-1.4756	-0.234462	-1.58136	-0.672298	-0.267354	-0.968233	-0.277204	0.813664	-0.272948	-1.68698	-0.744993	-0.341975	-0.362055	-0.96889	-0.291694	-0.261324	-0.277416	-0.275792	-0.268214	-0.267185	-0.267287	-0.278316	-0.271092	-0.267546	-0.266634	-0.267105	-0.267329	-0.27773	-0.275599
3	-0.756338	-0.762802	-0.76802	-0.763017	-0.778572	-0.763015	-1.77081	-0.509414	-1.91512	-1.99681	-1.80642	-1.75365	-0.773342	-0.763082	-0.767526	-0.762933	-0.764236	-0.762932	-1.90129	-1.77689	-1.41287	-0.941689	-1.47567	-0.871121	-0.764021	-0.938447	-0.772395	1.53649	-0.769337	-1.92526	-1.65398	-0.831619	-0.84721	-1.0054	-0.784334	-0.75634	-0.772655	-0.770914	-0.763377	-0.763029	-0.762963	-0.772999	-0.764818	-0.762985	-0.763413	-0.763082	-0.762931	-0.772129	-0.766957
3	-0.494027	-0.489636	-0.496466	-0.48983	-0.506238	-0.489986	-1.8599	-0.945997	-1.5451	-0.977915	-1.56565	-0.908061	-0.499604	-0.489947	-0.495499	-0.489884	-0.491827	-0.489877	-1.70938	-0.945963	-0.83242	-0.479185	-1.4249	-1.46822	-0.488544	0.539768	-0.496648	1.03739	-0.492848	-1.31279	-1.01494	-0.554628	-0.576881	0.564314	-0.511481	-0.486239	-0.496798	-0.494868	-0.490299	-0.489892	-0.489858	-0.494171	-0.491626	-0.489864	-0.489977	-0.489825	-0.489857	-0.490331	-0.493371
3	-0.814387	-0.816415	-0.821977	-0.816738	-0.832016	-0.816885	-1.7253	-0.835284	-1.85482	-1.02075	-1.80487	-0.471639	-0.826812	-0.816857	-0.821271	-0.816772	-0.818165	-0.816767	-1.86272	-1.02761	-1.60485	-0.84378	-1.53174	-1.25595	-0.816446	-0.88528	-0.826929	1.38765	-0.821866	-1.93026	-1.46382	-0.896566	-0.923242	-0.889879	-0.849432	-0.811624	-0.8271	-0.825264	-0.817207	-0.816905	-0.816792	-0.827327	-0.818607	-0.816802	-0.817434	-0.816875	-0.816763	-0.826197	-0.820585
3	-0.663325	-0.675034	-0.682044	-0.67506	-0.690135	-0.675105	-1.71445	-0.71323	-1.49653	-1.31891	-1.37795	-1.58552	-0.68389	-0.675112	-0.680459	-0.675013	-0.676616	-0.675011	-1.60806	-1.25672	-0.702074	-0.703075	-1.30712	-1.29511	-0.675029	-1.55031	-0.681331	1.33317	-0.677706	-1.39065	-1.38734	-0.727683	-0.750723	-1.54041	-0.701102	-0.672683	-0.681477	-0.679576	-0.674925	-0.675106	-0.675037	-0.678419	-0.674453	-0.674788	-0.67549	-0.675174	-0.675005	-0.674176	-0.672991
3	0.171168	0.16432	0.158747	0.164168	0.151612	0.163912	-1.4279	-1.69278	-1.09812	-0.134933	-0.99302	-0.116286	0.156342	0.164049	0.159938	0.164058	0.162898	0.164076	-1.28008	-0.504779	-1.09657	0.0941549	-1.43589	-1.03925	0.162917	-0.869774	0.156079	0.257748	0.159019	-1.23553	-0.125751	0.11453	0.098335	-0.809636	0.145306	0.16835	0.156018	0.15807	0.164054	0.164165	0.164105	0.158616	0.164197	0.164248	0.164477	0.16416	0.164093	0.162576	0.16519
3	-0.574249	-0.590873	-0.592768	-0.589476	-0.600228	-0.589663	-1.20632	-0.74798	-1.37559	-1.29098	-1.14035	-1.41085	-0.596729	-0.58969	-0.592816	-0.589547	-0.590154	-0.589552	-1.31579	-1.54219	-0.753554	-0.68094	-0.938684	0.0728586	-0.591734	-0.0548117	-0.595571	1.15935	-0.594369	-1.23593	-1.16525	-0.621338	-0.627462	-0.0949827	-0.600625	-0.585324	-0.595635	-0.594918	-0.589995	-0.589636	-0.589542	-0.597029	-0.59149	-0.589713	-0.589913	-0.589452	-0.589553	-0.597126	-0.59399
3	-0.728717	-0.721383	-0.728354	-0.719404	-0.73775	-0.719325	-2.08515	0.624796	-1.81513	-1.09277	-1.87923	-0.67616	-0.730393	-0.719418	-0.725567	-0.719367	-0.721606	-0.719366	-2.01744	-0.552527	-1.84324	-0.784017	-1.98901	-0.909501	-0.719392	-0.805321	-0.73123	1.15368	-0.726131	-2.0656	-1.17632	-0.805309	-0.831598	-0.832533	-0.751347	-0.712863	-0.731404	-0.728684	-0.719622	-0.719406	-0.719394	-0.729273	-0.720244	-0.719244	-0.719561	-0.719545	-0.719365	-0.725413	-0.720457
3	-0.0621922	-0.072023	-0.0779402	-0.0705151	-0.085958	-0.0706442	-1.75315	-0.442469	-1.51672	-0.00238497	-1.37712	-0.149343	-0.0803653	-0.0705987	-0.0755216	-0.0706078	-0.0719662	-0.0706021	-1.69094	-0.0435858	-1.78885	-0.279361	-1.89388	-0.662848	-0.0742411	-0.00731289	-0.0825721	0.372576	-0.0793472	-1.80533	-0.259441	-0.125937	-0.14081	0.00110129	-0.0918587	-0.0635746	-0.0825372	-0.0804234	-0.0711584	-0.0705223	-0.0705816	-0.0823703	-0.0729263	-0.0706503	-0.0702689	-0.0705486	-0.0705931	-0.0801839	-0.0754387
3	-0.849797	-0.838715	-0.836709	-0.833909	-0.84704	-0.833977	-1.48428	-0.467012	-1.76395	-0.814148	-1.91429	-0.865055	-0.843084	-0.833974	-0.83712	-0.833896	-0.835265	-0.833896	-1.72459	-0.847393	-1.75876	-0.894875	-1.31714	-0.986413	-0.834359	-0.853947	-0.843517	1.35355	-0.839939	-1.83523	-1.42225	-0.906431	-0.922203	-0.963915	-0.854634	-0.82718	-0.843772	-0.842077	-0.834497	-0.833822	-0.833903	-0.844412	-0.836484	-0.834011	-0.833619	-0.834003	-0.833897	-0.843759	-0.839563
3	-0.559023	-0.555986	-0.561284	-0.556429	-0.568019	-0.556698	-1.29996	-1.30385	-1.22617	-0.347648	-1.20833	-0.477293	-0.563585	-0.556608	-0.560341	-0.556544	-0.557788	-0.556538	-1.29945	-0.791138	-1.0066	-0.595452	-1.14191	-0.83518	-0.556615	-1.16455	-0.563289	1.02115	-0.560328	-1.29868	-0.998473	-0.607749	-0.624512	-1.17137	-0.576648	-0.553183	-0.563407	-0.562687	-0.557085	-0.556588	-0.556558	-0.565472	-0.558965	-0.556701	-0.556786	-0.556652	-0.55654	-0.566577	-0.562132
3	-0.375362	-0.383796	-0.387603	-0.383954	-0.393713	-0.383936	-1.1092	0.101853	-1.23004	-0.328162	-1.08458	0.242312	-0.39063	-0.383944	-0.386733	-0.383943	-0.384558	-0.383934	-1.22312	-0.075721	-1.22838	-0.438865	-1.11983	-0.79867	-0.385442	-1.06339	-0.39185	0.580634	-0.388996	-1.24253	-0.497133	-0.428586	-0.444086	-1.05493	-0.404521	-0.380049	-0.391886	-0.390397	-0.3843	-0.38386	-0.383905	-0.391439	-0.38544	-0.383958	-0.383614	-0.383836	-0.383926	-0.389658	-0.386997
3	-0.626138	-0.650219	-0.651634	-0.64737	-0.654833	-0.647385	-0.836869	0.279865	-0.836805	-0.535611	-0.509532	-0.524839	-0.651571	-0.64743	-0.650534	-0.647387	-0.647783	-0.647386	-0.827811	-0.391489	-0.212539	-0.75496	-0.644044	-0.442721	-0.648813	0.13159	-0.650892	0.842072	-0.651357	-0.70686	-0.797957	-0.662496	-0.658791	0.010132	-0.646	-0.643732	-0.650954	-0.650042	-0.647634	-0.647487	-0.647394	-0.649845	-0.648413	-0.647415	-0.647863	-0.647396	-0.647382	-0.647962	-0.649507
3	-0.868631	-0.870851	-0.873991	-0.871476	-0.883069	-0.871505	-1.29503	0.973114	-1.77956	-1.47965	-1.69125	-1.85371	-0.880145	-0.871709	-0.87419	-0.871501	-0.87223	-0.871552	-1.62351	-1.55115	-1.46416	-0.833068	-1.08379	2.07183	-0.870768	-1.07828	-0.88022	1.35797	-0.874762	-1.70169	-1.43632	-0.947408	-0.977543	-1.0477	-0.907569	-0.868173	-0.880387	-0.879596	-0.872428	-0.871667	-0.871577	-0.883711	-0.875334	-0.871872	-0.872005	-0.871592	-0.871571	-0.885892	-0.880135
3	-0.21799	-0.213616	-0.216995	-0.213001	-0.227971	-0.213036	-1.70862	-0.530143	-1.65192	-1.44526	-1.6925	-0.911682	-0.223034	-0.213069	-0.217147	-0.212982	-0.214448	-0.212976	-1.74024	-1.20339	-1.56791	-0.234866	-1.56879	-0.696743	-0.213596	-1.20817	-0.22272	0.803221	-0.218385	-1.67116	-0.73226	-0.282539	-0.305988	-1.14234	-0.242764	-0.208026	-0.222856	-0.220484	-0.213231	-0.212989	-0.212961	-0.220381	-0.213889	-0.212868	-0.213058	-0.212911	-0.212964	-0.21624	-0.214308
3	-0.974816	-0.964185	-0.961896	-0.960164	-0.974417	-0.96019	-1.62274	-1.08508	-1.87315	-2.27567	-2.07391	-2.33483	-0.96985	-0.960232	-0.963726	-0.96004	-0.961673	-0.960035	-1.82576	-2.30324	-1.37302	-0.980467	-1.17538	-1.06814	-0.96109	-0.382163	-0.967726	1.88839	-0.965785	-1.84932	-2.13502	-1.02199	-1.03171	-0.51945	-0.973298	-0.953353	-0.968062	-0.966801	-0.960571	-0.959797	-0.959966	-0.969277	-0.962425	-0.960164	-0.95899	-0.959776	-0.960021	-0.969439	-0.965555
3	-1.65665	-1.65092	-1.65253	-1.65155	-1.66053	-1.65183	-0.974475	-0.544422	-1.57922	-0.465542	-1.67141	-1.05783	-1.6579	-1.65183	-1.65387	-1.65165	-1.6526	-1.65168	-1.35316	-1.32064	-0.8253	-1.65169	-0.45772	0.744327	-1.65215	0.239106	-1.65598	2.10852	-1.6562	-1.48196	-2.47744	-1.6821	-1.6776	-0.117348	-1.65054	-1.6468	-1.65619	-1.6565	-1.65242	-1.65154	-1.65167	-1.66107	-1.65503	-1.65208	-1.65099	-1.65162	-1.6517	-1.6654	-1.65973
3	-1.15244	-1.16865	-1.16947	-1.16928	-1.16978	-1.16955	-0.00656776	0.0742453	-0.549184	1.29132	-0.260292	0.171146	-1.1699	-1.16951	-1.16973	-1.16945	-1.16897	-1.16948	-0.295394	0.192778	0.111036	-1.1949	0.221998	1.5729	-1.16848	-0.194642	-1.1696	1.04355	-1.16846	-0.402707	-1.06163	-1.17642	-1.17878	-0.369771	-1.17158	-1.16976	-1.1696	-1.16957	-1.16927	-1.16955	-1.16951	-1.16962	-1.16847	-1.16941	-1.16975	-1.16954	-1.1695	-1.16977	-1.16714
3	-1.08334	-1.0914	-1.09542	-1.09233	-1.09856	-1.09242	-0.669298	1.16345	-1.00641	0.87715	-0.807058	-0.110213	-1.09639	-1.09248	-1.09459	-1.09246	-1.09279	-1.09248	-0.882652	0.466736	-0.676499	-1.08114	-0.546115	1.04003	-1.09193	-1.05783	-1.09716	1.00696	-1.09485	-0.929954	-1.02274	-1.12677	-1.13814	-1.16781	-1.10708	-1.09049	-1.09723	-1.09695	-1.093	-1.09247	-1.09247	-1.09953	-1.09474	-1.0927	-1.09233	-1.09238	-1.0925	-1.10114	-1.09769
3	-1.18695	-1.20017	-1.20352	-1.2011	-1.20716	-1.20119	-0.664305	-0.122946	-0.993892	-0.0134183	-0.824973	0.117256	-1.20484	-1.20117	-1.20331	-1.20113	-1.20151	-1.20112	-0.853006	-0.215796	-0.275825	-1.40109	-0.329847	-0.741576	-1.19975	-1.16508	-1.20363	1.37372	-1.20074	-0.875182	-1.46715	-1.23389	-1.25165	-1.19223	-1.2229	-1.20142	-1.20373	-1.20317	-1.20098	-1.20118	-1.20112	-1.20344	-1.20046	-1.20102	-1.20137	-1.20109	-1.20112	-1.20293	-1.19943
3	-1.67804	-1.67645	-1.67746	-1.67846	-1.68517	-1.67851	-0.737421	-0.198613	-1.60881	-1.01756	-1.59733	-0.778014	-1.68401	-1.67854	-1.67946	-1.6784	-1.6787	-1.6784	-1.25598	-1.24516	-0.740428	-1.71364	-0.207108	-0.520164	-1.67736	-0.657111	-1.68203	2.13932	-1.67932	-1.43958	-2.52537	-1.72159	-1.73536	-0.833772	-1.69497	-1.67649	-1.68223	-1.68187	-1.67844	-1.67841	-1.67842	-1.68388	-1.67861	-1.67842	-1.67846	-1.67847	-1.67841	-1.6852	-1.67905
3	0.16839	0.151705	0.151171	0.152086	0.147599	0.152078	-0.515972	-0.168838	-0.576478	-0.108564	-0.34981	-0.21773	0.148652	0.152083	0.150933	0.152084	0.152188	0.152088	-0.546523	-0.112809	-0.317533	0.0809285	-0.47052	-0.0351192	0.154512	-0.64821	0.149062	-0.0307253	0.152011	-0.374162	0.153942	0.109694	0.0940505	-0.547205	0.135314	0.15311	0.148931	0.149607	0.151994	0.152101	0.152084	0.149186	0.151741	0.152096	0.152145	0.152062	0.152087	0.149624	0.151519
3	-0.76974	-0.767501	-0.769716	-0.768217	-0.779731	-0.768294	-1.29699	-0.247401	-1.76145	-0.769809	-1.74519	-0.50656	-0.776914	-0.768309	-0.770683	-0.768229	-0.768983	-0.768237	-1.61437	-0.770291	-1.42923	-0.847265	-1.04361	-0.510028	-0.766379	-0.313948	-0.776474	1.1799	-0.77156	-1.58044	-1.20357	-0.847926	-0.873146	-0.337591	-0.795382	-0.763716	-0.776699	-0.774855	-0.76856	-0.768162	-0.768197	-0.775735	-0.769529	-0.768227	-0.767898	-0.768087	-0.768225	-0.773707	-0.770714
3	-0.32501	-0.324353	-0.32964	-0.326773	-0.32962	-0.326855	-0.319377	-0.723573	0.00584518	-0.446231	0.000941486	-0.536182	-0.327191	-0.326825	-0.328817	-0.326764	-0.327508	-0.326763	-0.120022	-0.702669	0.377742	-0.368933	-0.139111	-0.233445	-0.324398	0.097553	-0.325697	0.540032	-0.324017	0.00217702	-0.440138	-0.343012	-0.351089	0.126094	-0.332624	-0.327882	-0.325751	-0.326445	-0.326874	-0.326808	-0.326768	-0.328002	-0.327316	-0.326883	-0.326991	-0.326768	-0.326764	-0.330842	-0.328236
3	0.817253	0.821026	0.815706	0.822413	0.804544	0.822308	-2.06474	-1.88064	-1.31007	-2.21271	-1.36705	-2.38998	0.811441	0.822317	0.816666	0.822451	0.820381	0.82246	-1.68328	-2.19719	-1.25128	0.92398	-1.96581	-0.496415	0.819593	0.35441	0.813054	0.101625	0.815768	-1.54605	0.0594543	0.771088	0.754446	0.548983	0.800823	0.827925	0.812996	0.815649	0.822403	0.82241	0.822464	0.817085	0.822447	0.822686	0.822206	0.822467	0.822471	0.823312	0.823363
3	-0.672637	-0.661301	-0.65958	-0.653577	-0.670891	-0.653623	-1.96722	-0.448235	-1.73892	-0.889063	-2.00753	-1.01856	-0.664195	-0.653618	-0.658965	-0.653565	-0.655943	-0.653557	-1.93363	-0.755906	-1.88259	-0.492983	-1.82828	-1.50568	-0.655153	-1.52094	-0.664483	1.23206	-0.659304	-1.98587	-1.26336	-0.724254	-0.753744	-1.48717	-0.69074	-0.649085	-0.664572	-0.662171	-0.65373	-0.653507	-0.653539	-0.662677	-0.65414	-0.653405	-0.653377	-0.653536	-0.653539	-0.658915	-0.654169
3	-1.12918	-1.11824	-1.11993	-1.11409	-1.12899	-1.11415	-1.68885	-0.970356	-1.52889	-1.99274	-1.71486	-1.73208	-1.12259	-1.11417	-1.11926	-1.11402	-1.11619	-1.11401	-1.64284	-1.91535	-0.89899	-1.09398	-1.20987	-1.57262	-1.11392	-0.627423	-1.12001	1.92358	-1.11741	-1.63616	-2.19032	-1.17108	-1.18647	-0.709907	-1.13264	-1.10985	-1.12027	-1.11862	-1.11384	-1.11395	-1.11403	-1.11847	-1.11317	-1.1138	-1.11379	-1.11418	-1.114	-1.11584	-1.11159
3	0.727974	0.729493	0.724068	0.730202	0.713875	0.729996	-1.87374	-1.73903	-1.35045	-1.17738	-1.31878	-0.826329	0.719633	0.73006	0.725207	0.730131	0.72855	0.73014	-1.64034	-1.32099	-1.63213	0.664586	-1.98225	-0.26315	0.727138	1.74912	0.718894	-0.119089	0.722191	-1.7073	0.267801	0.670059	0.653541	1.93111	0.708575	0.737309	0.718871	0.721102	0.729395	0.730142	0.730176	0.719826	0.727019	0.729996	0.730127	0.730297	0.730152	0.723013	0.723601
3	0.756008	0.740067	0.736817	0.741484	0.725599	0.74139	-1.83526	-1.64751	-1.30026	-2.01028	-1.14916	-2.06434	0.731349	0.741395	0.736468	0.741512	0.740138	0.741521	-1.53127	-1.9518	-0.59374	0.582819	-1.5063	-0.406306	0.742784	0.0164425	0.735128	0.0718818	0.738552	-1.05051	0.085772	0.68066	0.660623	0.209331	0.718854	0.745087	0.734824	0.736841	0.741375	0.741469	0.741524	0.737721	0.741	0.741633	0.741254	0.74152	0.741532	0.741764	0.740841
3	-0.182614	-0.175659	-0.181879	-0.173411	-0.193359	-0.173471	-2.27572	-0.587583	-1.93675	-1.93505	-1.96474	-1.74736	-0.185991	-0.173532	-0.179657	-0.173407	-0.175572	-0.173411	-2.16648	-1.63953	-1.96675	-0.287381	-2.19449	-0.632144	-0.17395	-0.718478	-0.186298	0.96506	-0.180605	-2.239	-0.918769	-0.268521	-0.299634	-0.624886	-0.21137	-0.166445	-0.186519	-0.184275	-0.174164	-0.173378	-0.173411	-0.1872	-0.176613	-0.173543	-0.173316	-0.173467	-0.173405	-0.186145	-0.180264
3	0.152565	0.161908	0.160964	0.169393	0.147463	0.169272	-2.49795	-0.377126	-2.01332	-0.651157	-2.16964	-0.469784	0.155383	0.169278	0.162723	0.169287	0.166759	0.169293	-2.34909	-0.395535	-2.69705	0.136921	-2.68369	-0.818615	0.167625	-0.0171647	0.15281	0.326535	0.15939	-2.59989	-0.202307	0.0655976	0.0313144	0.118331	0.126704	0.177869	0.152723	0.156315	0.168402	0.169293	0.169336	0.155328	0.165648	0.169243	0.169281	0.169479	0.169315	0.160731	0.161982
3	-0.985454	-0.973419	-0.975947	-0.96614	-0.987224	-0.966312	-2.38181	-0.730234	-2.08457	-1.01712	-2.26812	-0.813033	-0.978723	-0.966284	-0.973242	-0.966211	-0.968975	-0.966204	-2.31622	-0.936711	-2.1041	-0.929861	-2.20832	-1.80949	-0.967022	-1.07615	-0.979245	1.63854	-0.973257	-2.44375	-1.79925	-1.05562	-1.08742	-1.08677	-1.00636	-0.959957	-0.97939	-0.9766	-0.966499	-0.966003	-0.966172	-0.977639	-0.967317	-0.966077	-0.965329	-0.966191	-0.96618	-0.973731	-0.967979
3	-0.812315	-0.800185	-0.801488	-0.791268	-0.813943	-0.791298	-2.56972	0.323311	-2.30632	-0.235099	-2.50704	-0.304841	-0.805321	-0.791309	-0.798437	-0.791313	-0.794133	-0.791308	-2.56427	0.0518566	-2.9147	-0.766768	-2.67415	-1.45325	-0.792092	-1.40355	-0.808525	1.22405	-0.79969	-2.88049	-1.26884	-0.909194	-0.956362	-1.33159	-0.849514	-0.784298	-0.808631	-0.805694	-0.792366	-0.791333	-0.791312	-0.809209	-0.795795	-0.79149	-0.791469	-0.791373	-0.791301	-0.807145	-0.80091
3	-1.21816	-1.20512	-1.20382	-1.19471	-1.21082	-1.19469	-1.82018	0.301037	-1.35624	-0.593784	-1.66914	-0.864323	-1.20296	-1.19472	-1.20102	-1.19469	-1.19752	-1.19468	-1.63619	-0.297357	-1.29138	-1.13299	-1.57894	-1.85997	-1.19643	-1.47233	-1.20266	1.61371	-1.20068	-1.70003	-1.7812	-1.2392	-1.25021	-1.60392	-1.21331	-1.18987	-1.20282	-1.20125	-1.19539	-1.19474	-1.19469	-1.20236	-1.19778	-1.19482	-1.19497	-1.19479	-1.19467	-1.20048	-1.20151
3	-0.912852	-0.90077	-0.901153	-0.89313	-0.908319	-0.893113	-1.72393	-0.126952	-1.37909	-0.516368	-1.58084	-0.453891	-0.901481	-0.893103	-0.898666	-0.893084	-0.895408	-0.893069	-1.60886	-0.317667	-1.47441	-0.995971	-1.61548	-1.69234	-0.894124	-0.83437	-0.902175	1.28861	-0.897979	-1.71204	-1.34625	-0.951004	-0.974902	-0.834872	-0.923716	-0.889377	-0.902236	-0.900063	-0.893165	-0.893088	-0.893073	-0.899937	-0.893314	-0.892901	-0.893197	-0.893099	-0.89306	-0.896015	-0.892914
3	-1.07767	-1.08234	-1.09684	-1.08732	-1.08548	-1.08721	0.222251	0.638986	1.45063	-0.17874	1.58492	1.06833	-1.08016	-1.08723	-1.09186	-1.08725	-1.08869	-1.08723	1.01402	0.288742	2.42684	-1.14208	0.54672	-1.50097	-1.0875	2.56813	-1.07732	0.780987	-1.08502	1.10501	-0.751109	-1.00686	-0.956088	2.00822	-1.03148	-1.08827	-1.07721	-1.07829	-1.08683	-1.08737	-1.08721	-1.07445	-1.08555	-1.08713	-1.08786	-1.08708	-1.08721	-1.07286	-1.08361
3	-0.268033	-0.260237	-0.266032	-0.256833	-0.276013	-0.257023	-2.17697	-1.0166	-1.68053	-0.776383	-1.79877	-0.373359	-0.268283	-0.256967	-0.263361	-0.256928	-0.259351	-0.256915	-1.98848	-0.742709	-1.95653	-0.22591	-2.19121	-1.34816	-0.258398	-0.770822	-0.269474	0.815569	-0.264827	-2.08496	-0.748453	-0.338679	-0.363128	-0.742972	-0.287325	-0.249653	-0.26962	-0.26692	-0.257294	-0.256903	-0.256912	-0.267967	-0.258379	-0.256842	-0.2569	-0.256957	-0.256903	-0.264398	-0.259464
3	-0.65403	-0.648384	-0.654543	-0.647752	-0.662339	-0.647823	-1.65599	-0.698738	-1.41081	-0.576675	-1.4762	-0.496561	-0.656291	-0.647774	-0.652807	-0.64775	-0.649593	-0.64773	-1.57855	-0.519434	-1.31936	-0.618281	-1.51607	-1.78192	-0.648233	-2.11276	-0.656313	1.13121	-0.652295	-1.59816	-1.1388	-0.707229	-0.729775	-2.12599	-0.675631	-0.644097	-0.656442	-0.654316	-0.647913	-0.647585	-0.647692	-0.653997	-0.648372	-0.647601	-0.647115	-0.647645	-0.647708	-0.649962	-0.648524
3	-1.17292	-1.16044	-1.16329	-1.1532	-1.1746	-1.15337	-2.41439	-0.651937	-2.15866	-0.830769	-2.34045	-0.614983	-1.1659	-1.15333	-1.16047	-1.15327	-1.15609	-1.15326	-2.37182	-0.748733	-2.08937	-1.15111	-2.19235	-2.08149	-1.15379	-1.16126	-1.16624	1.7917	-1.16011	-2.49217	-2.01548	-1.24387	-1.27683	-1.19702	-1.19429	-1.14717	-1.1664	-1.16352	-1.15347	-1.15322	-1.15326	-1.16431	-1.15399	-1.15309	-1.15314	-1.15335	-1.15325	-1.16011	-1.15409
3	-0.963906	-0.966111	-0.969766	-0.966921	-0.976745	-0.967124	-1.09183	-0.694324	-1.4904	0.712195	-1.39322	1.05239	-0.973912	-0.967001	-0.969553	-0.967019	-0.96764	-0.96701	-1.37058	0.323463	-1.32765	-0.817101	-0.977181	-1.25857	-0.965903	-1.50823	-0.974881	1.10624	-0.971102	-1.45926	-1.12951	-1.03383	-1.04894	-1.67281	-0.985184	-0.9619	-0.975113	-0.972909	-0.966962	-0.967026	-0.967011	-0.972308	-0.966573	-0.966801	-0.967102	-0.967035	-0.967002	-0.968282	-0.965188
3	-0.5396	-0.536353	-0.538353	-0.53661	-0.544898	-0.536766	-0.92505	-0.399506	-1.33445	0.668752	-1.35028	0.881727	-0.543195	-0.536679	-0.538158	-0.536707	-0.537185	-0.536702	-1.22814	0.406953	-1.60411	-0.557682	-0.979446	-0.702662	-0.537166	-1.37526	-0.545222	0.627593	-0.541893	-1.3362	-0.557859	-0.592151	-0.60891	-1.40598	-0.558429	-0.53224	-0.545305	-0.543598	-0.537217	-0.536817	-0.536743	-0.544545	-0.538837	-0.536762	-0.53726	-0.536909	-0.536708	-0.542399	-0.541119
3	-0.97196	-0.984409	-0.986467	-0.983258	-0.992925	-0.983566	-1.05835	-0.424451	-1.54315	1.11289	-1.34218	1.40272	-0.990403	-0.983449	-0.985876	-0.983477	-0.983838	-0.983475	-1.38705	0.611843	-1.44148	-1.03487	-1.02335	-0.635205	-0.984129	-0.442642	-0.992284	0.988606	-0.989399	-1.49355	-0.993311	-1.03661	-1.04901	-0.595351	-0.999843	-0.978153	-0.992356	-0.991517	-0.984415	-0.983443	-0.983458	-0.995332	-0.987575	-0.983811	-0.983357	-0.983373	-0.983473	-0.99672	-0.992731
3	-0.740285	-0.745662	-0.750727	-0.745695	-0.759155	-0.745881	-1.51166	-0.61549	-1.66203	0.0604747	-1.5238	0.297124	-0.754631	-0.745808	-0.74981	-0.745798	-0.746841	-0.745785	-1.65348	-0.135139	-1.48754	-0.861942	-1.40905	-1.09819	-0.744978	-1.68467	-0.75542	1.06435	-0.749824	-1.70225	-1.06563	-0.822303	-0.852807	-1.65445	-0.783159	-0.742237	-0.755547	-0.753892	-0.746389	-0.745715	-0.745771	-0.755887	-0.74834	-0.745897	-0.745497	-0.745761	-0.745784	-0.75477	-0.751254
3	-0.833662	-0.842344	-0.844802	-0.841689	-0.855042	-0.841727	-1.50183	0.451858	-1.99285	-1.16606	-1.83181	-1.12329	-0.8516	-0.841837	-0.844881	-0.841713	-0.842419	-0.841732	-1.84242	-1.05545	-1.73927	-0.981893	-1.34665	0.383462	-0.843143	-1.10024	-0.85231	1.32145	-0.847166	-1.93603	-1.38664	-0.908577	-0.936977	-1.06704	-0.878925	-0.83765	-0.852367	-0.850943	-0.84235	-0.841766	-0.841729	-0.854168	-0.84438	-0.841882	-0.841871	-0.841687	-0.841735	-0.854347	-0.847607
3	-0.22729	-0.245684	-0.246243	-0.24471	-0.247637	-0.244823	-0.31911	-0.13184	-0.463475	0.983642	-0.167035	0.704715	-0.24681	-0.244752	-0.245839	-0.244805	-0.244526	-0.244793	-0.399525	0.652544	-0.300418	-0.2915	-0.359184	-0.187257	-0.243525	-1.33734	-0.247694	0.149059	-0.245722	-0.370724	-0.0444157	-0.274328	-0.284995	-1.32467	-0.256435	-0.243826	-0.247761	-0.246958	-0.244895	-0.244782	-0.2448	-0.246591	-0.245126	-0.244765	-0.244726	-0.24482	-0.244799	-0.244972	-0.245223
3	-0.318302	-0.33431	-0.33805	-0.336261	-0.335124	-0.336164	0.130782	0.548563	0.307981	0.129482	0.547975	0.365662	-0.334244	-0.336183	-0.337213	-0.336218	-0.336085	-0.336209	0.276669	0.397852	0.817371	-0.397634	0.248843	-0.61095	-0.341816	-1.05032	-0.33316	0.193953	-0.337574	0.514493	-0.0916954	-0.263096	-0.244051	-1.08427	-0.323601	-0.338577	-0.332999	-0.333678	-0.335923	-0.336028	-0.336151	-0.332742	-0.335064	-0.336126	-0.335392	-0.335989	-0.336196	-0.332225	-0.333937
3	-1.14111	-1.13041	-1.13049	-1.12737	-1.13875	-1.12738	-1.28828	-0.650277	-1.45468	-1.48947	-1.59298	-1.51515	-1.13449	-1.12739	-1.13075	-1.12727	-1.12872	-1.12727	-1.42736	-1.40187	-0.949599	-1.13762	-0.892168	-1.62069	-1.12775	-1.4578	-1.13278	1.79775	-1.13024	-1.49633	-2.01819	-1.17231	-1.18736	-1.51911	-1.14847	-1.12433	-1.13297	-1.13182	-1.12748	-1.12733	-1.12727	-1.13254	-1.12818	-1.12724	-1.12757	-1.12733	-1.12726	-1.13121	-1.12923
3	-0.157679	-0.161963	-0.16636	-0.163377	-0.170878	-0.163462	-0.848582	-0.35053	-0.790496	-0.674232	-0.697298	-0.92174	-0.168177	-0.163493	-0.165827	-0.163401	-0.164036	-0.163409	-0.834579	-0.923818	-0.604896	-0.276023	-0.767654	0.706936	-0.163165	-0.520253	-0.167928	0.493991	-0.166006	-0.756942	-0.386244	-0.202027	-0.210596	-0.522082	-0.173362	-0.160166	-0.168061	-0.167147	-0.163678	-0.163376	-0.163422	-0.167884	-0.164494	-0.163452	-0.16324	-0.163456	-0.163421	-0.167173	-0.165656
3	-1.40916	-1.40897	-1.41208	-1.41064	-1.41916	-1.41085	-0.933376	-0.570834	-1.45964	0.0333576	-1.45495	-0.777466	-1.41663	-1.4108	-1.41291	-1.41072	-1.41144	-1.41072	-1.26287	-0.571525	-0.807353	-1.33752	-0.523648	-0.691655	-1.41031	-0.398229	-1.41533	1.77043	-1.41427	-1.33724	-1.99514	-1.44984	-1.45062	-0.671353	-1.41471	-1.40616	-1.41555	-1.41486	-1.41105	-1.41077	-1.41074	-1.41666	-1.41215	-1.41082	-1.41095	-1.41076	-1.41072	-1.41735	-1.41403
3	-1.77281	-1.78967	-1.79005	-1.79089	-1.78951	-1.79116	0.222309	0.50287	-0.574104	1.90443	-0.27895	0.596672	-1.79027	-1.79111	-1.79083	-1.79107	-1.79041	-1.7911	-0.197188	0.689699	0.41403	-1.80652	0.621631	1.38371	-1.79033	-0.337452	-1.78919	1.50619	-1.78928	-0.397048	-1.67546	-1.77739	-1.77202	-0.646422	-1.78693	-1.79243	-1.7892	-1.78974	-1.79081	-1.79118	-1.79111	-1.79009	-1.78981	-1.79106	-1.79139	-1.791	-1.79112	-1.7914	-1.7884
3	-1.43507	-1.4462	-1.45016	-1.44756	-1.45347	-1.44766	-0.641674	-0.0256755	-1.03167	0.361513	-0.885009	0.345591	-1.4511	-1.44761	-1.44979	-1.44759	-1.44803	-1.44758	-0.869866	0.0677974	-0.323567	-1.63183	-0.297697	-0.919472	-1.44609	-1.19555	-1.45016	1.55552	-1.447	-0.973307	-1.71583	-1.48049	-1.49952	-1.24563	-1.4714	-1.44812	-1.45026	-1.44977	-1.44764	-1.44763	-1.44763	-1.45027	-1.44778	-1.44757	-1.44782	-1.44779	-1.44759	-1.45006	-1.44789
3	0.785537	0.773447	0.770629	0.773803	0.766669	0.773549	-0.81421	-1.33004	-0.501125	-0.237804	-0.343881	-0.0338679	0.768926	0.773613	0.771562	0.773676	0.773284	0.773659	-0.658869	-0.762599	-0.765483	0.74151	-1.01185	1.29478	0.770678	0.0219322	0.767844	-0.511128	0.768194	-0.658992	0.615494	0.754465	0.753985	0.10461	0.771524	0.777985	0.767892	0.768655	0.773334	0.773677	0.773656	0.767036	0.772266	0.773589	0.773761	0.773649	0.773653	0.767185	0.77054
4	0.818454	0.818753	0.818103	0.816238	0.822566	0.816432	0.697727	0.826322	0.879698	-0.0834295	0.900553	0.21976	0.820273	0.816359	0.818251	0.816301	0.817005	0.816306	0.823358	0.455617	0.521924	0.764085	0.459955	0.387732	0.817155	-0.250248	0.819556	-1.05347	0.82054	0.8972	1.0289	0.831143	0.823171	-0.0555811	0.809339	0.811744	0.819735	0.819136	0.816376	0.816421	0.816326	0.820254	0.816586	0.81631	0.816833	0.816376	0.816307	0.820524	0.816841
4	-0.10715	-0.101686	-0.0991047	-0.102797	-0.0930571	-0.102659	1.10741	0.755914	0.886616	-0.292072	0.788026	0.452331	-0.0966451	-0.102725	-0.0995664	-0.102736	-0.101869	-0.102735	1.00327	0.156578	0.710876	-0.0104689	1.03042	-0.137326	-0.100344	-0.648519	-0.0971066	-0.120176	-0.0971338	0.899078	0.222563	-0.0830945	-0.083588	-0.58435	-0.100564	-0.10743	-0.0970326	-0.098174	-0.102644	-0.102706	-0.102732	-0.0973378	-0.102429	-0.102777	-0.102592	-0.102737	-0.102737	-0.0984564	-0.102352
4	0.710972	0.703935	0.701857	0.699016	0.708334	0.699076	1.04093	-0.435524	1.37016	-0.969423	1.4975	-0.81398	0.705884	0.699044	0.701061	0.699083	0.699991	0.699088	1.31609	-0.780894	1.80617	0.5975	1.12135	0.256464	0.702306	0.223742	0.70849	-0.659585	0.707082	1.55033	0.737356	0.732342	0.737232	0.382196	0.710498	0.693063	0.708501	0.706958	0.699824	0.699092	0.699108	0.709018	0.702223	0.69926	0.699126	0.699191	0.699094	0.707962	0.705934
4	-0.500761	-0.490767	-0.485702	-0.487921	-0.479322	-0.487782	0.981928	0.654406	0.961104	0.483397	0.827979	0.624694	-0.481366	-0.487773	-0.485931	-0.487856	-0.487497	-0.487838	1.00243	0.851523	1.05328	-0.602678	1.05335	-1.377	-0.484998	-0.683012	-0.480763	0.18028	-0.479982	0.909897	-0.0869527	-0.462346	-0.468615	-0.639224	-0.490169	-0.494537	-0.48068	-0.481784	-0.487649	-0.487811	-0.487796	-0.47976	-0.487081	-0.48783	-0.487704	-0.487671	-0.487822	-0.479851	-0.486258
4	0.946144	0.944959	0.94241	0.94214	0.949836	0.942324	0.857393	1.18719	1.23292	0.863422	1.30491	0.687765	0.947664	0.94227	0.943949	0.942163	0.942889	0.942156	1.08739	1.21061	0.511498	0.836181	0.389921	0.988951	0.942701	-0.162591	0.945049	-1.41312	0.945191	1.05225	1.26988	0.95969	0.957241	0.0324906	0.939947	0.938585	0.945254	0.943967	0.941993	0.942124	0.94214	0.942706	0.941335	0.942	0.942009	0.942097	0.94215	0.939786	0.939894
4	0.423069	0.414449	0.414466	0.411526	0.416945	0.411543	0.607472	-0.242882	0.287957	-0.303957	0.467735	-0.301028	0.413765	0.411533	0.414055	0.411555	0.412805	0.411552	0.452229	-0.334997	0.289353	0.379093	0.514034	0.506322	0.410659	-0.0374582	0.413457	-0.400663	0.412649	0.519475	0.504543	0.428834	0.432807	0.0496596	0.417177	0.410422	0.413584	0.41352	0.412014	0.411542	0.411548	0.415059	0.413644	0.411743	0.411523	0.411542	0.411552	0.416369	0.416533
4	-0.168968	-0.168346	-0.168162	-0.170562	-0.165363	-0.170692	0.614645	0.273246	0.1507	1.46173	0.188916	0.644457	-0.16835	-0.170677	-0.168222	-0.170653	-0.169761	-0.170687	0.34723	0.509855	-0.0875175	-0.185547	0.481935	2.65957	-0.168301	-0.980824	-0.169914	-0.141237	-0.167986	0.256357	0.235591	-0.182979	-0.192626	-0.918216	-0.180773	-0.172738	-0.169889	-0.170686	-0.170946	-0.170731	-0.170724	-0.172467	-0.171799	-0.170878	-0.170782	-0.170775	-0.17072	-0.175451	-0.173408
4	-0.0501296	-0.0482758	-0.0486495	-0.0521536	-0.0358298	-0.0519917	1.86016	1.11471	1.81335	1.24044	1.84863	1.29544	-0.0407662	-0.051989	-0.0479233	-0.0521156	-0.0506526	-0.0521122	1.88736	1.53495	1.5011	-0.00610713	1.60021	-0.418919	-0.0498244	-1.05535	-0.0423935	-0.588697	-0.0413373	1.65423	0.623662	0.000423448	-0.00705463	-0.938847	-0.057408	-0.0625858	-0.0421561	-0.0443752	-0.0519486	-0.0521779	-0.0521382	-0.0434242	-0.0515697	-0.0521948	-0.0524264	-0.0522435	-0.0521142	-0.0460806	-0.0514299
4	0.986433	0.963773	0.966795	0.964443	0.968323	0.9645	0.422662	0.111555	0.356455	-0.326402	0.647082	-0.220506	0.965821	0.964457	0.966255	0.964451	0.965691	0.964442	0.427292	-0.100923	0.447292	0.913661	0.30601	0.863436	0.966864	0.195004	0.96614	-1.01557	0.966161	0.580722	1.01437	0.959382	0.960294	0.337201	0.968145	0.964036	0.966052	0.966255	0.964692	0.964406	0.964437	0.967817	0.965587	0.964556	0.964272	0.964429	0.964443	0.969269	0.967222
4	-1.06138	-1.07092	-1.07145	-1.07633	-1.06227	-1.07635	1.62884	0.367889	0.976928	0.574448	1.19581	0.757459	-1.06723	-1.07633	-1.07236	-1.07632	-1.07454	-1.07633	1.343	0.326123	1.7465	-1.00613	1.87882	-0.0404782	-1.07605	0.632384	-1.06591	0.709564	-1.07259	1.16677	-0.669341	-1.00148	-0.96397	0.269569	-1.03124	-1.07927	-1.06581	-1.06816	-1.07572	-1.07643	-1.07635	-1.0679	-1.07387	-1.07631	-1.07673	-1.07643	-1.07634	-1.07187	-1.07148
4	0.138615	0.140229	0.138958	0.137556	0.146042	0.13776	0.963548	1.63954	1.0311	0.253967	1.02859	0.841943	0.143571	0.137632	0.1397	0.137612	0.138271	0.13759	1.02258	0.641137	0.677582	0.110704	0.737629	1.51247	0.140328	-0.633732	0.142103	-0.583259	0.142103	0.994929	0.629081	0.147627	0.148462	-0.561176	0.140505	0.13435	0.142142	0.141092	0.137719	0.137508	0.137559	0.141188	0.138135	0.137543	0.137265	0.137479	0.137574	0.139267	0.138636
4	0.40067	0.40068	0.401611	0.397616	0.40141	0.39769	0.415765	-0.226412	0.235833	-0.784271	0.244631	-0.690612	0.399146	0.397657	0.399612	0.39769	0.398388	0.397695	0.353036	-0.610776	0.644792	0.341293	0.611966	0.0843463	0.402868	-0.507795	0.401755	-0.274614	0.405986	0.653815	0.393669	0.380224	0.357132	-0.310608	0.37445	0.391164	0.401741	0.401105	0.397849	0.397721	0.397695	0.402151	0.398331	0.39772	0.39781	0.397687	0.397695	0.401868	0.39901
4	1.43966	1.43672	1.43493	1.4336	1.44196	1.43369	0.923159	0.0903134	1.5101	-0.0590135	1.56383	-0.217701	1.43968	1.43365	1.43553	1.43363	1.43435	1.43362	1.29563	0.00556562	0.941078	1.5049	0.520982	1.61474	1.43292	0.234401	1.43859	-1.61861	1.43623	1.317	1.43057	1.47386	1.4846	0.437198	1.44728	1.43067	1.43876	1.43813	1.43416	1.43359	1.43361	1.44033	1.43602	1.43379	1.43349	1.43358	1.43361	1.44143	1.43914
4	-0.28861	-0.281436	-0.27982	-0.280987	-0.274802	-0.280786	0.706207	1.50921	0.555869	0.907855	0.44394	0.74264	-0.276855	-0.280849	-0.27906	-0.280923	-0.28054	-0.28093	0.607114	1.16085	0.0509403	-0.311178	0.486598	0.329976	-0.282127	0.100699	-0.279238	-0.165051	-0.280356	0.514155	0.244417	-0.254945	-0.248353	0.0836155	-0.273681	-0.282289	-0.279022	-0.279535	-0.280929	-0.280911	-0.28092	-0.279378	-0.280964	-0.280962	-0.280809	-0.280861	-0.280932	-0.279801	-0.281189
4	2.71302	2.70995	2.70659	2.70919	2.70562	2.70912	-0.459638	-1.43269	0.60713	-0.902291	0.68739	-1.00611	2.70691	2.70913	2.708	2.70915	2.70892	2.70915	0.136059	-0.952482	-0.410501	2.64475	-1.0714	1.92677	2.69965	2.11733	2.70496	-2.40292	2.70074	-0.405882	1.87794	2.75382	2.77461	2.4345	2.72768	2.71364	2.70536	2.70553	2.70893	2.70916	2.70916	2.70414	2.70815	2.70909	2.70921	2.70919	2.70915	2.70423	2.70675
4	1.56043	1.56503	1.56913	1.56706	1.57614	1.56714	1.00202	-0.0671087	1.863	0.135777	1.78448	0.160145	1.57436	1.56714	1.56872	1.56707	1.56742	1.56707	1.55569	0.35661	1.60162	1.56646	0.798612	0.842475	1.57384	0.336228	1.57568	-1.82757	1.57601	1.80932	1.55316	1.57931	1.57586	0.60821	1.56607	1.55987	1.57551	1.57409	1.56751	1.56708	1.56707	1.57538	1.56887	1.56712	1.5671	1.56708	1.56707	1.57361	1.57075
4	0.283513	0.277265	0.276229	0.272393	0.282909	0.272538	1.18378	0.29618	1.26359	-0.760387	1.35736	-0.806054	0.279774	0.272456	0.275077	0.272498	0.27354	0.272501	1.30927	-0.558429	1.69858	0.365	1.29475	0.5147	0.277025	-0.307593	0.282009	-0.332141	0.284445	1.46186	0.438648	0.296751	0.282043	-0.126426	0.260998	0.262268	0.282138	0.279441	0.272665	0.272492	0.272489	0.278423	0.273023	0.272348	0.272511	0.272455	0.272487	0.272966	0.272946
4	0.49581	0.498472	0.49735	0.496759	0.504073	0.497012	0.823515	2.05414	1.00554	1.32048	1.02558	1.37295	0.50189	0.496927	0.498623	0.496782	0.497422	0.496773	0.934057	1.8639	0.365617	0.452119	0.439183	0.816385	0.501248	-0.497474	0.499323	-1.16352	0.500952	0.880558	1.07168	0.484275	0.475282	-0.347889	0.488671	0.493793	0.499332	0.498462	0.496564	0.496814	0.496768	0.497588	0.495806	0.496616	0.496972	0.496755	0.496765	0.495192	0.494362
4	0.274823	0.281805	0.287441	0.283507	0.291514	0.283661	0.906214	1.1381	0.714138	0.500692	0.518219	0.551032	0.287967	0.283582	0.286765	0.28355	0.284231	0.283539	0.794512	0.63248	0.237696	0.292954	0.732585	1.33641	0.289528	-0.809547	0.286961	-0.638222	0.289937	0.722216	0.684179	0.263028	0.248158	-0.663544	0.269435	0.279213	0.286889	0.286318	0.283525	0.283488	0.283508	0.286855	0.283494	0.283485	0.283351	0.28345	0.283522	0.286031	0.283348
4	0.915525	0.922164	0.927736	0.925697	0.932538	0.925689	0.758272	-0.760663	1.25876	-0.394012	1.09859	-0.329156	0.930959	0.925713	0.927278	0.925724	0.925889	0.925726	1.07391	-0.440068	0.955863	0.853207	0.61345	0.440348	0.928088	0.561621	0.931516	-0.923612	0.930016	1.18819	0.951191	0.945925	0.955265	0.696146	0.940095	0.923354	0.931496	0.930119	0.925864	0.925758	0.925725	0.929868	0.926189	0.925663	0.925869	0.925704	0.925723	0.927049	0.926313
4	1.11707	1.11361	1.11264	1.11115	1.11503	1.1113	0.420464	0.999931	0.602187	0.00676506	0.673571	0.154917	1.11309	1.1112	1.11274	1.11117	1.11185	1.11116	0.536174	0.356604	0.168436	1.18174	0.132088	1.69259	1.11274	0.0828428	1.11207	-1.35141	1.11232	0.625332	1.24332	1.10702	1.1058	0.259531	1.11124	1.11064	1.11205	1.11205	1.11115	1.11113	1.11114	1.11265	1.11119	1.11115	1.11106	1.11112	1.11114	1.11307	1.11126
4	0.988869	0.989267	0.988327	0.987856	0.991298	0.987998	0.369324	0.659181	0.687647	0.604933	0.618654	0.292538	0.990059	0.987956	0.98903	0.987892	0.988124	0.987895	0.535629	0.667134	-0.127112	1.12786	-0.0497309	1.30196	0.987907	0.430326	0.987609	-1.2661	0.987556	0.49991	1.18241	0.989573	0.99126	0.583312	0.990256	0.98814	0.987738	0.987648	0.98781	0.987905	0.987882	0.98745	0.987559	0.987851	0.987989	0.987884	0.98788	0.987232	0.987099
4	0.620042	0.623828	0.625977	0.623515	0.625823	0.623508	0.252231	-0.188608	0.285815	-0.223772	0.158994	0.631941	0.624353	0.62351	0.624894	0.623492	0.623724	0.623502	0.26798	-0.0354651	0.00429864	0.839382	0.157453	0.177877	0.627561	0.430646	0.624322	-0.692871	0.625463	0.376307	0.753177	0.598259	0.596587	0.495859	0.625477	0.624656	0.624055	0.623866	0.623232	0.62347	0.623478	0.622886	0.622278	0.623358	0.623346	0.623399	0.623493	0.621041	0.620526
4	1.80051	1.79983	1.7987	1.79804	1.80004	1.79803	0.188764	-0.997314	0.86419	-0.807963	0.895588	-0.993697	1.79947	1.79803	1.79853	1.79805	1.79827	1.79805	0.602162	-0.814632	0.519054	1.75149	-0.0598291	1.16602	1.7971	0.886022	1.80003	-1.61271	1.79847	0.709702	1.44796	1.81831	1.82332	1.15437	1.80446	1.7968	1.80012	1.79983	1.79832	1.798	1.79804	1.8006	1.7992	1.79813	1.79782	1.79801	1.79805	1.80088	1.80062
4	1.31386	1.31178	1.31121	1.30842	1.31246	1.30835	0.4342	-1.20291	0.897026	-0.726949	0.95506	-0.831998	1.31119	1.30838	1.30946	1.30841	1.30888	1.30842	0.769277	-0.807927	1.31712	1.38482	0.561557	0.456203	1.31444	-0.00117011	1.31489	-1.13879	1.316	1.23695	1.12406	1.30716	1.29823	0.25228	1.30111	1.30229	1.31469	1.31349	1.30861	1.30841	1.30842	1.31398	1.30912	1.30839	1.30837	1.30843	1.30842	1.31196	1.30961
4	-0.0658919	-0.0817963	-0.0795261	-0.0827493	-0.081433	-0.0827898	0.147638	-0.708453	-0.470585	-0.773714	-0.220444	-0.654433	-0.083746	-0.082783	-0.0810392	-0.0827142	-0.0815702	-0.0827083	-0.181461	-0.901982	-0.0230037	-0.0916201	0.286377	-0.0986141	-0.0823338	0.283507	-0.0829122	0.330892	-0.0832426	-0.152352	-0.208083	-0.0922995	-0.0874584	0.235845	-0.0757579	-0.0806613	-0.0829915	-0.0835096	-0.0829201	-0.082749	-0.0827326	-0.0855831	-0.0837234	-0.0828565	-0.0829061	-0.0828033	-0.0827154	-0.0885196	-0.0853373
4	1.03052	1.02476	1.02305	1.02157	1.02439	1.02152	0.298603	-1.14632	0.515961	-0.756215	0.647233	-0.692088	1.02305	1.02154	1.0226	1.02159	1.02221	1.02159	0.461419	-0.883081	0.592991	0.914609	0.241296	0.585613	1.02246	0.573336	1.02417	-0.826753	1.02255	0.642545	0.883408	1.02979	1.03767	0.700367	1.03397	1.02177	1.02408	1.02344	1.02172	1.02156	1.02159	1.02297	1.02208	1.02157	1.02144	1.02158	1.02159	1.02112	1.02243
4	2.27202	2.27499	2.27931	2.27735	2.28049	2.27744	0.307796	-0.42343	1.25273	-0.545762	1.17992	-0.715705	2.27985	2.27741	2.27805	2.27737	2.27743	2.27737	0.8963	-0.195634	1.0468	2.23652	0.155821	1.04025	2.28202	0.939091	2.2823	-2.261	2.28198	1.18217	1.79767	2.2835	2.28258	1.27105	2.27554	2.27288	2.28188	2.28157	2.2777	2.2774	2.27739	2.28296	2.27871	2.27744	2.27748	2.27743	2.27738	2.28305	2.28018
4	1.28628	1.27805	1.27853	1.27311	1.28668	1.27306	1.52291	-1.00814	1.70605	-0.502831	1.85999	-0.787794	1.28168	1.27308	1.27722	1.27312	1.27482	1.27312	1.72339	-0.798809	1.89502	1.36934	1.4556	1.37382	1.27789	0.699684	1.28362	-1.29487	1.28186	1.87501	1.23012	1.30579	1.317	0.890963	1.29098	1.26776	1.28351	1.28139	1.27346	1.27317	1.27312	1.28184	1.27444	1.27306	1.27339	1.27315	1.27311	1.278	1.27551
4	1.11182	1.11514	1.11573	1.11449	1.11841	1.11437	0.425042	-1.52521	0.851709	-0.510412	0.841057	-0.499424	1.11727	1.11444	1.11549	1.11448	1.11479	1.11448	0.699136	-0.830267	0.673667	0.99538	0.291801	0.609059	1.11252	1.33941	1.11792	-0.96034	1.11541	0.841257	0.989138	1.14844	1.1607	1.49582	1.13085	1.11376	1.11809	1.11685	1.11454	1.11444	1.11447	1.11588	1.1146	1.11439	1.1143	1.11444	1.11448	1.1132	1.11435
4	1.73371	1.73334	1.73113	1.73232	1.73327	1.73241	0.072965	0.202948	0.698331	0.126741	0.725775	-0.128163	1.73292	1.73238	1.7326	1.73232	1.73246	1.73231	0.413567	0.352905	-0.293121	1.75679	-0.492154	1.34479	1.72703	0.746705	1.73012	-1.84775	1.7277	0.20888	1.56778	1.75903	1.77123	0.952274	1.74367	1.73472	1.73038	1.73048	1.73212	1.73232	1.73231	1.72998	1.73148	1.73226	1.73234	1.7323	1.73231	1.73033	1.73036
4	0.901623	0.888947	0.887001	0.886296	0.893841	0.886246	0.849973	-0.278551	1.09773	1.32467	1.29533	0.986571	0.891385	0.886344	0.888127	0.886223	0.887273	0.886229	1.02534	1.15262	0.686497	0.735955	0.483961	0.124549	0.886518	0.0884533	0.889565	-1.25874	0.886883	0.962947	1.17377	0.909181	0.925243	0.139923	0.906468	0.886434	0.889605	0.88891	0.886282	0.886217	0.886218	0.889143	0.88638	0.886198	0.886142	0.886155	0.88623	0.888015	0.886341
4	1.20647	1.20384	1.20318	1.20169	1.20177	1.20163	-0.012253	-0.783786	0.129691	-0.75046	0.210768	-0.839265	1.2007	1.20161	1.20249	1.20168	1.20214	1.20166	0.0822448	-0.945533	0.00481979	1.15797	-0.125423	1.63915	1.20174	1.03724	1.20122	-1.00234	1.20103	0.241052	1.02076	1.19658	1.19861	1.21835	1.20497	1.20297	1.20119	1.2013	1.20166	1.20164	1.20167	1.20109	1.20167	1.20166	1.20157	1.20173	1.20166	1.20087	1.20166
4	0.0969444	0.0965592	0.0983804	0.0932452	0.101345	0.0932156	0.921019	-0.48601	0.265127	0.0733947	0.317989	0.0570893	0.0965247	0.0932587	0.0972947	0.0932598	0.0947902	0.0932607	0.571434	-0.0834265	0.323178	0.0453675	0.929309	-0.10223	0.0962886	-0.685137	0.0967058	-0.124866	0.0975008	0.474926	0.242602	0.0897469	0.0865372	-0.623006	0.093	0.091029	0.096653	0.0961164	0.0934145	0.0932554	0.0932485	0.096788	0.0938956	0.0932816	0.0932216	0.0931844	0.0932598	0.0961803	0.0945874
4	1.11901	1.12192	1.12353	1.12118	1.12751	1.12125	0.695608	-0.0823309	0.92954	-0.591325	0.864781	-0.321278	1.12493	1.1212	1.12349	1.12122	1.12185	1.12121	0.841771	-0.4469	0.388762	1.08027	0.403172	1.3254	1.12117	0.949172	1.12401	-1.16174	1.12352	0.880397	1.1275	1.14076	1.14215	1.17554	1.12354	1.1186	1.12423	1.12286	1.12117	1.12124	1.12121	1.12116	1.12092	1.12107	1.12136	1.12124	1.1212	1.11769	1.12013
4	1.17884	1.1818	1.18335	1.18114	1.1848	1.1812	0.390323	-0.0930102	0.677521	-0.545534	0.630227	-0.221932	1.18314	1.18116	1.18264	1.18116	1.18157	1.18116	0.575363	-0.270656	0.44101	1.22741	0.255181	0.797616	1.18296	0.882693	1.18375	-1.20519	1.18475	0.74157	1.15879	1.18414	1.17766	1.12703	1.1759	1.17812	1.18385	1.18311	1.18118	1.18113	1.18117	1.1829	1.1812	1.18111	1.18105	1.18122	1.18116	1.18148	1.18103
4	0.944386	0.943086	0.942825	0.940126	0.944956	0.939999	0.534454	-1.38193	0.621525	-0.64785	0.682315	-0.839018	0.942608	0.940042	0.942045	0.94011	0.940901	0.940104	0.621726	-1.03296	0.637436	0.823357	0.482833	0.938425	0.940251	0.473731	0.943691	-0.73465	0.942734	0.824102	0.809532	0.958197	0.961933	0.655562	0.945948	0.937884	0.943785	0.942233	0.940043	0.940082	0.94009	0.940274	0.939679	0.939951	0.940011	0.940042	0.940098	0.93603	0.938577
4	1.35064	1.3507	1.35107	1.34958	1.35147	1.3496	0.195907	0.318686	0.388362	0.290377	0.377922	0.144994	1.34977	1.34954	1.35097	1.34955	1.35	1.34952	0.29796	0.049222	-0.230591	1.38178	-0.135476	2.95303	1.34995	0.792562	1.34844	-1.52236	1.3494	0.292024	1.36533	1.34237	1.33636	1.03963	1.34269	1.34914	1.34858	1.34848	1.34929	1.34947	1.34949	1.34765	1.34858	1.34941	1.34934	1.34945	1.3495	1.34684	1.34739
4	0.145971	0.153793	0.158143	0.155835	0.162778	0.155896	0.785006	0.128819	0.763639	0.503431	0.641907	0.0880916	0.160367	0.155915	0.15807	0.155872	0.156359	0.155873	0.781808	0.461587	0.45087	0.113472	0.653945	-0.0430798	0.156854	-0.235363	0.159659	-0.34718	0.15915	0.754059	0.441587	0.173751	0.177913	-0.173639	0.161686	0.153398	0.159755	0.158578	0.155832	0.15582	0.155852	0.157923	0.155584	0.155767	0.155614	0.155774	0.15587	0.155339	0.154857
4	1.54651	1.55068	1.55508	1.5516	1.5574	1.55151	0.626349	-1.80856	1.16265	-1.2164	1.12741	-1.1616	1.5555	1.55156	1.55332	1.55162	1.55212	1.55163	1.00043	-1.34066	1.37728	1.45726	0.684763	0.451179	1.5552	0.928731	1.5589	-1.25953	1.55715	1.29838	1.21921	1.57056	1.578	1.16945	1.56405	1.54837	1.55863	1.55733	1.55202	1.55159	1.55162	1.55761	1.55321	1.55165	1.55142	1.55158	1.55163	1.5548	1.55479
4	1.12474	1.12358	1.12502	1.12125	1.12365	1.12121	0.251473	-0.82093	0.147593	-0.091167	0.184754	-0.924602	1.12111	1.12123	1.12337	1.12125	1.12208	1.12124	0.214732	-0.39935	0.164674	1.14189	0.237108	0.941614	1.12483	-0.0087781	1.12251	-0.989833	1.12309	0.372938	1.0067	1.10247	1.09823	0.172754	1.11943	1.1211	1.12221	1.12235	1.12125	1.12117	1.12123	1.12279	1.12128	1.12124	1.12091	1.12119	1.12124	1.12276	1.12132
4	1.08339	1.06447	1.06709	1.06445	1.06805	1.06437	0.397198	-0.493562	0.243291	-0.206999	0.532532	-0.650703	1.06516	1.06435	1.06651	1.0644	1.06574	1.06438	0.343195	-0.57512	0.222024	1.04132	0.234006	2.04638	1.06371	1.18075	1.06496	-1.02687	1.06445	0.472385	1.03153	1.07175	1.07406	1.37204	1.06822	1.06447	1.06511	1.06481	1.06435	1.06437	1.06438	1.06457	1.06426	1.06432	1.06439	1.06442	1.06437	1.06407	1.06402
4	0.126971	0.131313	0.134096	0.130286	0.133378	0.130319	0.341449	-0.477318	0.0279172	-1.2832	-0.0571357	-1.12529	0.131152	0.13026	0.132345	0.130378	0.130889	0.130373	0.173807	-1.36477	0.16925	0.149036	0.464632	0.810751	0.132453	0.716904	0.132404	0.139341	0.132909	0.266306	-0.0043009	0.120988	0.118719	0.781695	0.131993	0.129746	0.132353	0.131311	0.130258	0.130363	0.130376	0.129254	0.129776	0.130213	0.130372	0.130422	0.130361	0.125387	0.128598
4	1.0843	1.09128	1.10075	1.09778	1.10356	1.09767	0.637922	-1.40802	1.07016	0.32486	0.842101	-0.325013	1.10178	1.09779	1.09956	1.09775	1.09789	1.09776	0.905232	-0.0734024	0.729611	1.07919	0.517005	0.0206761	1.10142	0.173058	1.10272	-1.07574	1.10169	0.959115	1.06864	1.10457	1.1097	0.326585	1.1078	1.0959	1.10252	1.10137	1.09787	1.09776	1.09776	1.10076	1.09806	1.09769	1.09771	1.09774	1.09777	1.09775	1.098
4	0.430969	0.435618	0.437444	0.43536	0.436632	0.435385	0.132986	-0.213608	-0.0263261	0.10157	-0.0817281	-0.382333	0.435093	0.435395	0.436755	0.435389	0.435766	0.435388	0.0345867	-0.0225884	-0.22435	0.331925	0.0675828	0.396584	0.438159	-0.336022	0.434981	-0.402179	0.436828	0.138376	0.504401	0.410829	0.399953	-0.206442	0.425526	0.434904	0.4349	0.434087	0.43475	0.435421	0.435384	0.43115	0.432515	0.435125	0.435568	0.435358	0.435384	0.427279	0.428575
4	1.25853	1.24454	1.24305	1.24263	1.24771	1.24258	0.562646	-0.264472	0.931004	0.0554564	1.1416	-0.0902853	1.24595	1.24256	1.24384	1.24259	1.24342	1.24256	0.808173	-0.190182	0.601097	1.24086	0.235017	2.14228	1.24026	0.788882	1.2449	-1.36227	1.24316	0.866951	1.26611	1.27579	1.28486	0.978323	1.25301	1.2413	1.24517	1.24386	1.24239	1.24258	1.24257	1.24225	1.24172	1.24239	1.2427	1.24267	1.24255	1.23921	1.2402
4	0.713033	0.714667	0.714769	0.713355	0.714243	0.713358	0.0881128	-0.132371	-0.0224275	0.281613	0.00187874	0.605253	0.712655	0.713387	0.714661	0.71333	0.713873	0.713335	0.0126904	0.411583	-0.40816	0.619502	-0.114447	0.0877336	0.714949	-0.224149	0.711563	-0.804797	0.713799	0.0364718	0.841925	0.690599	0.678292	-0.050873	0.699988	0.712879	0.7116	0.712271	0.713419	0.713246	0.713307	0.713216	0.713788	0.713435	0.712906	0.713203	0.713333	0.715224	0.714678
4	1.45478	1.4576	1.4608	1.45718	1.45795	1.45719	0.0504737	-1.06487	0.216936	-1.18193	0.198851	-1.53912	1.45639	1.45719	1.4586	1.45723	1.4577	1.45724	0.17677	-1.09699	0.362631	1.42365	0.117509	0.462454	1.45931	0.633468	1.45916	-1.11759	1.46031	0.539831	1.11443	1.45182	1.4439	0.900379	1.44945	1.4547	1.45908	1.4587	1.45726	1.45725	1.45724	1.45869	1.45725	1.45721	1.4573	1.45723	1.45724	1.45787	1.45706
4	1.97517	1.97882	1.97915	1.98183	1.97896	1.98179	-0.362272	-0.594105	0.509712	0.479246	0.433739	0.156726	1.98021	1.98184	1.98081	1.98177	1.98127	1.98176	0.0943254	0.350299	-0.710551	1.96079	-0.988541	1.48558	1.97553	1.58037	1.97703	-2.03498	1.97619	-0.254853	1.67613	1.99985	2.0026	1.88556	1.98069	1.9839	1.97746	1.97799	1.98154	1.98175	1.98178	1.97741	1.98079	1.98174	1.98171	1.98184	1.98177	1.97878	1.9796
4	0.469346	0.473211	0.474265	0.473111	0.472455	0.47303	-0.0788045	-0.464127	-0.362994	0.817219	-0.37908	0.0956825	0.470999	0.473099	0.474304	0.473061	0.473495	0.47306	-0.277629	0.393387	-0.898228	0.338006	-0.316676	0.547391	0.471972	-0.172662	0.468973	-0.498463	0.471206	-0.355316	0.585352	0.452759	0.440252	-0.0143134	0.457066	0.473922	0.46911	0.46915	0.472519	0.473044	0.473063	0.466771	0.470675	0.472855	0.473017	0.473086	0.473055	0.465145	0.467552
4	1.03407	1.03584	1.03802	1.03369	1.04106	1.03367	0.81487	-0.956784	1.12573	-0.883044	1.04461	-0.762709	1.03855	1.03368	1.03597	1.03372	1.03431	1.03373	1.05519	-0.937596	1.36907	1.05174	0.916856	0.617077	1.04061	0.0272293	1.04168	-0.909331	1.04154	1.29275	0.946911	1.03501	1.0345	0.220451	1.03822	1.02911	1.04132	1.0403	1.0342	1.03367	1.03372	1.04183	1.03572	1.03381	1.03348	1.03372	1.03373	1.04055	1.03801
4	0.6356	0.629079	0.628963	0.626197	0.632848	0.626389	0.742463	1.2123	0.523343	0.0785472	0.661549	0.0251743	0.62935	0.626277	0.629057	0.62625	0.627504	0.626242	0.633593	0.409323	0.183787	0.693538	0.482951	1.35071	0.626331	-0.0265387	0.6278	-0.898516	0.62791	0.689353	0.904622	0.636539	0.636066	0.127101	0.625033	0.624383	0.627975	0.627612	0.626321	0.626193	0.626214	0.62808	0.626614	0.626249	0.626058	0.626155	0.626227	0.628033	0.627046
4	-0.962367	-0.95563	-0.952563	-0.956834	-0.946732	-0.956832	1.17795	0.767517	0.564167	1.04355	0.393627	0.852783	-0.950757	-0.956852	-0.953264	-0.956825	-0.955996	-0.956849	0.835386	0.498163	0.503843	-0.992779	1.22319	1.44844	-0.957257	-1.00992	-0.951455	0.578937	-0.953025	0.611389	-0.526307	-0.912712	-0.903699	-1.125	-0.947348	-0.960805	-0.951361	-0.95276	-0.956626	-0.956974	-0.956918	-0.952892	-0.955917	-0.956899	-0.957358	-0.95708	-0.956879	-0.955404	-0.955074
4	2.11381	2.11617	2.11834	2.11708	2.12139	2.11704	0.446431	-1.37747	1.22857	-0.476831	1.15247	-0.846661	2.12003	2.11709	2.11837	2.11708	2.11736	2.11709	0.909553	-0.641675	0.478508	2.09319	0.0251823	1.17627	2.11432	0.965906	2.11952	-1.9719	2.11662	0.867413	1.65826	2.15457	2.16758	1.24537	2.13096	2.11623	2.11967	2.11855	2.1171	2.11713	2.1171	2.1173	2.11701	2.11701	2.11728	2.11712	2.11709	2.11463	2.11646
4	-0.444199	-0.450845	-0.450567	-0.45387	-0.448739	-0.453681	0.587429	1.29316	-0.132501	0.0293295	0.0319035	0.522354	-0.452098	-0.45377	-0.45114	-0.453801	-0.452513	-0.453792	0.188649	0.490134	-0.00527967	-0.538394	0.596067	-0.10216	-0.450745	-0.548733	-0.452862	0.224497	-0.447661	0.139894	-0.133712	-0.470085	-0.498486	-0.41582	-0.484254	-0.459611	-0.452733	-0.453886	-0.454255	-0.453926	-0.453844	-0.45631	-0.45592	-0.454063	-0.454383	-0.454002	-0.453807	-0.460042	-0.459031
4	1.07746	1.07875	1.08025	1.07667	1.08034	1.07675	0.389813	-0.251225	0.50535	-0.610886	0.504134	-0.527782	1.07825	1.07673	1.07852	1.07672	1.07735	1.07672	0.495999	-0.319154	0.667101	1.00959	0.445835	0.259272	1.08147	0.175522	1.08055	-1.02786	1.08365	0.84102	1.03069	1.06562	1.04778	0.433601	1.05846	1.07076	1.08055	1.0801	1.07701	1.07674	1.07672	1.08146	1.07799	1.07681	1.07679	1.07671	1.07673	1.08165	1.07961
4	0.741014	0.748581	0.754817	0.75382	0.75687	0.75386	0.334596	0.232452	0.59986	1.02615	0.383969	0.791293	0.755773	0.753904	0.754987	0.753789	0.75375	0.753797	0.460474	1.1045	-0.192285	0.791701	0.00530026	-0.00311925	0.756353	0.0711226	0.753854	-1.05277	0.754987	0.419733	1.02329	0.738473	0.733929	0.217517	0.750018	0.75357	0.753844	0.754118	0.753773	0.753718	0.753771	0.754898	0.753727	0.753815	0.75342	0.753677	0.753795	0.755881	0.753765
4	0.988389	0.99291	0.995361	0.993023	1.00096	0.99303	0.88595	-0.328681	1.28098	-0.0163013	1.20183	0.14581	0.998628	0.99304	0.995118	0.993024	0.993544	0.993018	1.1461	-0.00462949	0.955927	1.05661	0.689672	0.740813	0.995099	0.85385	0.99871	-1.1541	0.997678	1.2508	1.11639	1.01498	1.02015	1.03251	1.00306	0.989794	0.998804	0.997326	0.993041	0.993082	0.993032	0.99698	0.99297	0.992908	0.993312	0.993074	0.993017	0.994194	0.992409
4	-0.0586483	-0.050472	-0.0453299	-0.0489621	-0.0386955	-0.0491157	1.18348	-0.600761	1.0507	0.852554	0.957429	1.36593	-0.0422427	-0.049012	-0.0459171	-0.049038	-0.048193	-0.0490555	1.14521	0.4874	1.0374	0.0594183	1.17874	0.0758096	-0.0426236	-0.425181	-0.0418435	-0.257888	-0.0412476	1.06047	0.352619	-0.0485919	-0.0499202	-0.391584	-0.0431963	-0.0534003	-0.0419539	-0.0430686	-0.0486984	-0.0491381	-0.0490768	-0.0417567	-0.0475736	-0.049006	-0.0494527	-0.049173	-0.0490548	-0.0431186	-0.0459051
4	1.5375	1.5431	1.54947	1.54942	1.55465	1.5494	0.566922	-0.675818	1.47256	0.482435	1.23476	0.0890674	1.5541	1.54946	1.55018	1.5494	1.54913	1.5494	1.07793	0.291776	0.419528	1.44202	0.0576561	1.00456	1.54713	0.88556	1.55209	-1.69985	1.54938	0.890835	1.48331	1.58757	1.60068	1.09473	1.5645	1.54841	1.55233	1.55141	1.54961	1.54939	1.5494	1.55116	1.55021	1.54941	1.54935	1.54938	1.5494	1.54969	1.55097
4	0.680471	0.681246	0.679527	0.678915	0.685094	0.67885	0.698553	-0.311049	0.973964	1.16294	1.00972	1.04163	0.683326	0.678935	0.680337	0.678853	0.679411	0.678853	0.873905	0.865009	0.528324	0.621127	0.403541	0.545023	0.680379	-0.454079	0.681926	-0.999335	0.681245	0.817218	0.98441	0.690944	0.694838	-0.345596	0.685098	0.677107	0.681968	0.681113	0.678844	0.678795	0.678837	0.680833	0.67875	0.678784	0.678584	0.678806	0.678849	0.679054	0.678387
4	-0.655387	-0.644398	-0.637039	-0.640058	-0.631019	-0.640095	1.05004	0.282764	0.61185	1.58389	0.483336	1.00023	-0.634502	-0.640013	-0.636992	-0.640088	-0.639309	-0.6401	0.802871	1.22732	0.371177	-0.535417	0.977263	-0.418994	-0.641264	0.729961	-0.636013	0.206152	-0.63774	0.629776	-0.122125	-0.594829	-0.586587	0.63692	-0.627718	-0.643124	-0.635742	-0.635916	-0.639698	-0.640008	-0.640068	-0.632933	-0.638266	-0.639936	-0.639708	-0.640004	-0.640086	-0.630365	-0.635599
4	-1.8392	-1.8291	-1.82337	-1.83117	-1.81217	-1.83114	2.19668	0.0853918	1.38837	0.524907	1.28868	0.406944	-1.8183	-1.83107	-1.82574	-1.83109	-1.82949	-1.83107	1.83909	0.40872	2.5155	-1.85729	2.77503	-2.20158	-1.82683	-1.66656	-1.81436	1.56065	-1.81769	1.11052	-1.73853	-1.74806	-1.73326	-1.8785	-1.80862	-1.84217	-1.81443	-1.81748	-1.83022	-1.83103	-1.83102	-1.81486	-1.82758	-1.83098	-1.83091	-1.83086	-1.83105	-1.81806	-1.82385
4	-1.44394	-1.43015	-1.41884	-1.42216	-1.41171	-1.42191	1.21749	2.4337	0.760795	1.77462	0.411892	2.18847	-1.41474	-1.42195	-1.41914	-1.42212	-1.42185	-1.42211	0.945033	2.39054	0.471187	-1.53628	1.22194	-1.51027	-1.4262	-0.388788	-1.41637	0.621328	-1.41961	0.694297	-0.623479	-1.32846	-1.3149	-0.548367	-1.41306	-1.42788	-1.41614	-1.41698	-1.42174	-1.42222	-1.42213	-1.41483	-1.4205	-1.42201	-1.42265	-1.42218	-1.4221	-1.41413	-1.41846
4	-0.848499	-0.837748	-0.832978	-0.834556	-0.823973	-0.834572	1.2354	0.959058	0.987287	3.06424	0.839022	2.49514	-0.827013	-0.834449	-0.831879	-0.83463	-0.834038	-0.834637	1.08961	2.61859	0.465445	-0.874515	1.00906	-0.371601	-0.838767	1.08418	-0.830127	-0.0371387	-0.835138	0.933712	0.083291	-0.748531	-0.72102	0.848643	-0.80701	-0.837001	-0.829725	-0.830336	-0.834636	-0.834778	-0.834687	-0.828104	-0.83465	-0.834675	-0.835286	-0.83486	-0.834645	-0.826527	-0.834694
4	-1.13493	-1.14897	-1.14825	-1.15658	-1.12894	-1.15666	3.18598	0.126485	2.47183	2.09742	2.68521	1.1228	-1.13808	-1.15655	-1.14907	-1.1566	-1.15366	-1.15662	2.9187	1.22262	3.17605	-1.1724	3.33868	0.255872	-1.1528	-0.764961	-1.13701	0.419401	-1.13918	2.25879	-0.36513	-1.05099	-1.04218	-0.803927	-1.13871	-1.17172	-1.13674	-1.14093	-1.15589	-1.15643	-1.15659	-1.13919	-1.15371	-1.15667	-1.15573	-1.15652	-1.15663	-1.14502	-1.15101
4	-1.28508	-1.28411	-1.28328	-1.28695	-1.27921	-1.28672	0.912666	2.85757	-0.201669	1.73356	-0.152564	0.99937	-1.28373	-1.28686	-1.2832	-1.28691	-1.28554	-1.28694	0.260172	1.68729	-0.357999	-1.32174	0.850082	1.64064	-1.28674	-1.5506	-1.28644	0.639528	-1.28511	-0.0341328	-0.63545	-1.27356	-1.28091	-1.63978	-1.29808	-1.28997	-1.28639	-1.28724	-1.28742	-1.28688	-1.28693	-1.28914	-1.28908	-1.28721	-1.28663	-1.28684	-1.28696	-1.29175	-1.29218
4	-0.802019	-0.808767	-0.811522	-0.814401	-0.802121	-0.814299	1.41022	0.538751	1.23983	0.327871	1.39222	0.304768	-0.805204	-0.814307	-0.811852	-0.814325	-0.81321	-0.814318	1.39956	0.382904	1.94108	-0.842402	1.63123	-0.654536	-0.81695	-0.272744	-0.80345	0.504991	-0.811079	1.34003	-0.433174	-0.714394	-0.672858	-0.581359	-0.767919	-0.817903	-0.803334	-0.804854	-0.813418	-0.814423	-0.814346	-0.801371	-0.81043	-0.814058	-0.814784	-0.814441	-0.814323	-0.800817	-0.805642
4	0.813273	0.820022	0.82464	0.82366	0.828039	0.823778	0.475961	0.192022	0.887221	0.412795	0.681194	-0.261247	0.826998	0.823781	0.824855	0.823703	0.823657	0.823718	0.700001	0.555487	0.163616	0.878053	0.159361	-0.0466444	0.822616	-0.220664	0.825551	-0.97282	0.824728	0.633827	0.974305	0.84575	0.847485	-0.070217	0.826712	0.821725	0.825725	0.825663	0.823887	0.823661	0.823696	0.827432	0.824494	0.823807	0.823439	0.823616	0.823716	0.82925	0.825612
4	0.518764	0.527312	0.536178	0.534364	0.54097	0.534544	0.732365	0.575894	1.03951	-0.496205	0.784738	-0.51451	0.539261	0.534468	0.536215	0.534454	0.5345	0.534454	0.903092	-0.0254914	0.39221	0.520001	0.474421	0.088029	0.526288	0.666876	0.537987	-0.639876	0.535252	0.953282	0.706524	0.625419	0.635988	0.797132	0.543039	0.530086	0.538425	0.537549	0.534882	0.534411	0.534456	0.538728	0.536237	0.534587	0.534238	0.534464	0.534459	0.53924	0.538245
4	-1.51234	-1.5018	-1.49295	-1.50126	-1.48415	-1.5012	1.97783	0.599476	0.910962	1.9119	0.612082	0.555435	-1.49119	-1.50113	-1.49489	-1.50119	-1.49966	-1.50118	1.39382	1.20736	1.01818	-1.36758	2.16448	-0.364733	-1.49796	-2.2601	-1.49106	1.03695	-1.49211	0.807367	-1.07781	-1.45483	-1.45044	-2.40139	-1.49447	-1.5088	-1.49112	-1.49317	-1.50084	-1.50095	-1.50114	-1.49219	-1.4998	-1.50122	-1.50006	-1.50097	-1.50119	-1.4951	-1.49853
4	2.58042	2.58011	2.57758	2.57997	2.57762	2.57983	-0.317989	-2.03799	0.763581	-0.91899	0.8142	-0.93132	2.57875	2.5799	2.57895	2.57993	2.57969	2.57992	0.292268	-1.14114	-0.203675	2.53632	-0.897101	1.50714	2.56989	3.29434	2.57693	-2.24811	2.57243	-0.113043	1.80916	2.63621	2.65791	3.6202	2.60118	2.58334	2.57752	2.57755	2.57969	2.57994	2.57994	2.57699	2.57885	2.57984	2.57996	2.58001	2.57993	2.57801	2.5774
4	-1.6651	-1.6594	-1.65752	-1.66261	-1.64777	-1.6627	1.73977	0.751557	0.885519	3.14737	0.776564	1.91684	-1.65311	-1.66256	-1.65805	-1.66269	-1.66136	-1.66269	1.28169	2.28878	1.03322	-1.65171	1.8519	-0.572008	-1.66111	-2.14682	-1.65389	0.919496	-1.65419	0.628193	-0.96367	-1.604	-1.60623	-2.27286	-1.66471	-1.67145	-1.65386	-1.65598	-1.66285	-1.66279	-1.66275	-1.65586	-1.66355	-1.66292	-1.66314	-1.66294	-1.66271	-1.65925	-1.66522
4	-0.248379	-0.244569	-0.243312	-0.246762	-0.236683	-0.246656	1.15405	0.916416	0.755634	0.935232	0.720455	0.00301005	-0.240785	-0.246692	-0.243211	-0.246718	-0.24561	-0.246732	0.940545	0.709497	0.476528	-0.253961	1.00614	0.939581	-0.248748	-0.607693	-0.24227	-0.100635	-0.242211	0.822074	0.194391	-0.19602	-0.199855	-0.5282	-0.2515	-0.252933	-0.24202	-0.243117	-0.246517	-0.24665	-0.246725	-0.242471	-0.245833	-0.246724	-0.246318	-0.24668	-0.246739	-0.243385	-0.244927
4	-1.51207	-1.52191	-1.52014	-1.52506	-1.51927	-1.5251	0.69369	0.361319	-0.607634	0.60156	-0.449945	1.23008	-1.52349	-1.52506	-1.52169	-1.52506	-1.52353	-1.52506	-0.0321275	0.4736	0.0225862	-1.48333	0.997532	-0.940094	-1.52264	-0.723925	-1.52318	1.34267	-1.52106	-0.366934	-1.44998	-1.52891	-1.5419	-0.807424	-1.53821	-1.52859	-1.52317	-1.52355	-1.52501	-1.52517	-1.52505	-1.52334	-1.52484	-1.52507	-1.52555	-1.52497	-1.52506	-1.52389	-1.52468
4	-0.483344	-0.499362	-0.497488	-0.500661	-0.497514	-0.500726	0.374714	-0.00883175	-0.374022	0.0155527	-0.111569	-0.182265	-0.500299	-0.500733	-0.498645	-0.500685	-0.499412	-0.500696	-0.0254147	-0.257958	0.117452	-0.52981	0.529436	0.427554	-0.499106	0.0120758	-0.499832	0.511687	-0.497354	-0.0236216	-0.422229	-0.508513	-0.524641	0.100208	-0.516975	-0.504068	-0.49972	-0.500423	-0.500957	-0.500592	-0.500616	-0.501641	-0.501885	-0.500858	-0.500143	-0.500295	-0.50069	-0.503706	-0.503623
4	-0.503817	-0.501654	-0.50199	-0.504579	-0.497451	-0.504641	0.826383	-0.225342	0.435188	0.86771	0.438912	1.4147	-0.500296	-0.504552	-0.502181	-0.504603	-0.503764	-0.504596	0.620097	0.681353	0.456565	-0.472316	0.826398	-0.713392	-0.503041	1.10276	-0.500972	0.198327	-0.501556	0.50655	-0.103336	-0.488404	-0.4822	1.03053	-0.493555	-0.506152	-0.500828	-0.50104	-0.50458	-0.504684	-0.504573	-0.498891	-0.504507	-0.504597	-0.504976	-0.504448	-0.504587	-0.497258	-0.504292
4	-0.772105	-0.761156	-0.753236	-0.757937	-0.744501	-0.757774	1.53833	0.85793	1.14479	1.03292	0.987439	0.218694	-0.748957	-0.757756	-0.75386	-0.757849	-0.756829	-0.757839	1.35087	1.16967	1.19629	-0.82064	1.59926	-1.35308	-0.755335	-0.905752	-0.748821	0.357772	-0.74644	1.07376	-0.282083	-0.714208	-0.72842	-0.849221	-0.769008	-0.768382	-0.748652	-0.750019	-0.757318	-0.75787	-0.757854	-0.747153	-0.755626	-0.757705	-0.758021	-0.757952	-0.757834	-0.746853	-0.752935
4	-1.10469	-1.1252	-1.12164	-1.12611	-1.11776	-1.12619	0.989216	0.730184	-0.172928	1.69733	0.12236	1.10799	-1.12273	-1.12614	-1.12234	-1.12619	-1.12423	-1.12621	0.357546	1.26165	0.274807	-1.2523	1.10822	0.0293606	-1.12629	-1.31526	-1.12342	0.709855	-1.12372	0.146688	-0.684832	-1.10135	-1.1026	-1.42966	-1.12657	-1.12931	-1.12335	-1.12349	-1.12591	-1.12624	-1.12623	-1.12171	-1.12482	-1.12608	-1.12634	-1.1263	-1.12621	-1.1205	-1.12284
4	-0.844527	-0.844289	-0.847478	-0.847467	-0.840516	-0.847102	0.801733	2.96733	0.552748	1.58694	0.59032	1.87129	-0.842304	-0.847202	-0.845899	-0.847393	-0.846822	-0.847382	0.654135	2.50742	0.184064	-0.736727	0.57678	-1.12782	-0.847614	0.0691115	-0.845508	0.0396547	-0.845238	0.464716	-0.000289274	-0.821501	-0.825142	0.0484811	-0.85042	-0.850957	-0.845261	-0.845283	-0.847181	-0.847359	-0.84736	-0.84348	-0.846434	-0.84728	-0.84726	-0.847271	-0.847371	-0.841847	-0.844956
4	-0.499882	-0.494689	-0.494766	-0.495896	-0.492927	-0.495871	0.344996	0.080127	0.130601	-0.00683797	0.061222	0.838684	-0.493943	-0.495859	-0.49492	-0.495866	-0.495686	-0.495855	0.221161	0.105274	0.120421	-0.496656	0.375169	-0.565811	-0.497045	0.270054	-0.494338	0.384622	-0.495377	0.18255	-0.291006	-0.4761	-0.471533	0.21949	-0.489261	-0.496782	-0.494209	-0.49433	-0.495953	-0.495925	-0.49584	-0.493285	-0.496264	-0.495886	-0.496136	-0.495755	-0.495849	-0.492458	-0.49673
4	-1.10706	-1.11332	-1.11435	-1.11817	-1.10677	-1.11809	1.32544	1.21443	0.709605	1.12402	0.792617	0.493371	-1.11082	-1.11813	-1.11482	-1.11813	-1.11686	-1.11816	1.02446	0.839122	1.14945	-1.01665	1.48993	0.625043	-1.1165	-0.47055	-1.11048	0.667846	-1.10905	0.765453	-0.633927	-1.07363	-1.08327	-0.464676	-1.12611	-1.12689	-1.11029	-1.11222	-1.11781	-1.1182	-1.11814	-1.11218	-1.11676	-1.11819	-1.11826	-1.118	-1.11816	-1.11538	-1.11549
4	-1.14696	-1.14724	-1.14866	-1.15333	-1.13243	-1.15327	2.40945	0.949494	1.97792	2.91152	2.05883	2.1718	-1.13862	-1.15313	-1.14812	-1.15334	-1.15144	-1.15332	2.24402	2.68271	2.13159	-1.34631	2.36674	-1.6952	-1.15103	-2.12008	-1.13951	0.247187	-1.13855	1.70791	-0.208677	-1.06944	-1.0787	-2.12222	-1.15907	-1.16762	-1.13936	-1.14237	-1.15288	-1.15328	-1.15333	-1.14109	-1.15163	-1.15337	-1.15318	-1.1534	-1.15332	-1.14496	-1.15028
4	0.263802	0.265746	0.265002	0.263608	0.267473	0.263661	0.428018	-0.25069	0.460151	-0.425574	0.432	-0.0467908	0.266089	0.263663	0.264892	0.263659	0.264027	0.263675	0.45678	-0.239967	0.302882	0.235733	0.34055	-0.388857	0.254997	1.60218	0.265696	-0.278914	0.258509	0.61521	0.391544	0.351141	0.385462	1.53072	0.296204	0.264521	0.266096	0.265202	0.263662	0.263631	0.263693	0.264906	0.263505	0.263614	0.263461	0.26382	0.263689	0.263831	0.262918
4	-0.451966	-0.444632	-0.44211	-0.444583	-0.435551	-0.444252	1.03564	2.86261	0.478243	0.9535	0.422861	0.815805	-0.439645	-0.444426	-0.441	-0.444501	-0.443433	-0.44453	0.698	1.53981	-0.169269	-0.504399	0.726537	1.12	-0.447878	-0.356941	-0.44327	-0.18754	-0.444689	0.508893	0.242506	-0.400744	-0.393541	-0.364647	-0.441267	-0.446655	-0.442998	-0.443274	-0.444398	-0.44427	-0.444462	-0.442448	-0.443959	-0.444483	-0.44332	-0.444237	-0.444521	-0.441632	-0.443307
4	-1.51788	-1.52013	-1.51681	-1.52584	-1.51065	-1.52591	1.76518	-0.192529	0.380152	0.816933	0.470681	0.231546	-1.518	-1.52584	-1.5197	-1.52582	-1.52351	-1.52582	1.05194	0.233306	1.41598	-1.60891	2.26601	-0.796399	-1.52536	-0.90699	-1.51523	1.33209	-1.51924	0.701473	-1.42856	-1.45534	-1.43698	-1.11822	-1.50386	-1.53198	-1.51518	-1.5176	-1.52517	-1.52598	-1.52586	-1.51732	-1.52319	-1.52577	-1.52656	-1.52597	-1.52583	-1.52131	-1.52065
4	0.755288	0.756839	0.754564	0.755228	0.757939	0.755227	0.2974	-0.0337819	0.562965	0.749193	0.614839	0.745549	0.757089	0.755273	0.755876	0.755194	0.755528	0.755189	0.445217	0.774076	-0.0115521	0.749163	-0.0539985	0.220857	0.752281	0.171347	0.754969	-0.989959	0.754327	0.417089	0.981422	0.777348	0.778584	0.313583	0.756774	0.754391	0.755233	0.755482	0.755308	0.75512	0.755183	0.756879	0.755754	0.755288	0.754852	0.755161	0.755195	0.758981	0.75669
4	-1.83911	-1.84581	-1.84285	-1.85092	-1.83592	-1.85095	1.75494	0.798587	0.221563	2.04612	0.322579	0.957671	-1.84332	-1.85089	-1.8448	-1.85092	-1.8486	-1.85093	0.929314	1.25162	0.913162	-1.75533	2.08739	0.000253439	-1.84885	-1.63024	-1.84276	1.35616	-1.84349	0.378833	-1.49063	-1.80539	-1.80169	-1.81182	-1.84748	-1.85756	-1.84275	-1.84482	-1.8509	-1.85104	-1.85098	-1.84526	-1.85095	-1.8511	-1.8514	-1.85108	-1.85095	-1.84923	-1.85163
4	-0.271739	-0.263415	-0.259147	-0.261564	-0.259407	-0.261715	0.254514	-1.08997	-0.0600465	0.069198	-0.206296	0.228069	-0.260904	-0.261617	-0.26016	-0.261599	-0.261388	-0.261589	0.0650907	-0.315343	-0.10629	-0.34435	0.316102	-0.572645	-0.263493	-0.0247172	-0.260783	0.363708	-0.261687	0.000214111	-0.25189	-0.243908	-0.240318	-0.0435714	-0.256733	-0.262045	-0.260676	-0.260659	-0.26115	-0.261667	-0.261598	-0.259724	-0.259619	-0.261397	-0.261955	-0.261615	-0.261586	-0.258851	-0.256925
4	-1.17405	-1.16422	-1.15683	-1.16361	-1.15095	-1.16352	1.46372	0.775437	0.724564	-0.269821	0.487084	-0.335581	-1.15591	-1.16361	-1.15907	-1.16351	-1.16252	-1.16353	1.08153	-0.446541	1.1614	-1.17499	1.79019	0.811305	-1.16526	1.07903	-1.1542	0.98934	-1.16054	0.841424	-0.992378	-1.08081	-1.05147	0.836745	-1.13058	-1.16753	-1.15399	-1.15622	-1.16318	-1.16338	-1.16351	-1.15605	-1.16214	-1.16361	-1.16283	-1.16342	-1.16354	-1.15966	-1.16102
4	-1.93553	-1.92722	-1.92083	-1.92999	-1.91496	-1.92978	1.74345	1.66165	0.540715	-0.553292	0.350333	-0.282826	-1.92122	-1.92994	-1.92436	-1.92984	-1.92838	-1.92986	1.12613	-0.39276	1.6358	-1.96786	2.40173	0.371642	-1.93012	2.8782	-1.91758	1.65757	-1.9249	0.765486	-1.87593	-1.83465	-1.79886	2.5344	-1.89057	-1.93532	-1.91732	-1.92026	-1.9295	-1.92976	-1.9298	-1.92023	-1.92858	-1.92997	-1.92946	-1.9295	-1.92985	-1.92498	-1.92802
4	-0.834087	-0.848673	-0.846442	-0.851947	-0.838528	-0.851836	1.5511	1.46128	0.513403	1.66151	0.785111	0.897516	-0.84492	-0.851853	-0.846831	-0.851934	-0.849612	-0.851944	1.00522	1.50585	0.74052	-0.781809	1.53406	0.272076	-0.855563	-0.172038	-0.846329	0.250163	-0.852525	0.901488	-0.18565	-0.772718	-0.738233	-0.432202	-0.818783	-0.853425	-0.846078	-0.847395	-0.851789	-0.851992	-0.851963	-0.846894	-0.85136	-0.851992	-0.852149	-0.851981	-0.851951	-0.848439	-0.851009
4	-0.716805	-0.735358	-0.733523	-0.73827	-0.724943	-0.738219	1.54589	1.48737	0.888363	0.87374	1.2773	-0.0995519	-0.730071	-0.738337	-0.734413	-0.738285	-0.736199	-0.738302	1.2555	0.288611	1.51562	-0.689437	1.63984	2.68556	-0.738885	-1.42073	-0.72971	0.303382	-0.733576	1.18815	-0.226254	-0.672956	-0.655361	-1.51133	-0.719457	-0.743659	-0.729627	-0.730852	-0.737585	-0.738463	-0.738361	-0.728007	-0.735062	-0.738118	-0.738884	-0.738402	-0.738343	-0.727434	-0.730991
[truncated: 35 more columns]
